# Supplementary material for: First records of the genus Parazygiella Wunderlich, 2004 (Araneae, Araneidae) from China, with the description of two new species
Source: Zookeys. 2026 Feb 13;1269:41–54. doi: 10.3897/zookeys.1269.163661 (PMC12924052; doi:10.3897/zookeys.1269.163661)
Supplement: XML Treatment for Parazygiella [file zookeys.1269.163661-treatment1.xml]

<!DOCTYPE tp:taxon-treatment
  PUBLIC "-//TaxonX//DTD Taxonomic Treatment Publishing DTD v0 20100105//EN" "tax-treatment-NSO.dtd">
<tp:taxon-treatment xmlns:tp="http://www.plazi.org/taxpub"><tp:treatment-meta><kwd-group><label>Taxon classification</label><kwd>
                <named-content content-type="kingdom">Animalia</named-content>
              </kwd><kwd>
                <named-content content-type="order">Araneae</named-content>
              </kwd><kwd>
                <named-content content-type="family">Araneidae</named-content>
              </kwd></kwd-group><mixed-citation publication-type="journal"><person-group><name><surname>Mi</surname><given-names>Xiaoqi</given-names></name><name><surname>Wang</surname><given-names>Cheng</given-names></name><name><surname>Chen</surname><given-names>Haochun</given-names></name></person-group><article-title>First records of the genus <italic><tp:taxon-name><tp:taxon-name-part taxon-name-part-type="genus" reg="Parazygiella">Parazygiella</tp:taxon-name-part></tp:taxon-name></italic> Wunderlich, 2004 (<tp:taxon-name><tp:taxon-name-part taxon-name-part-type="order" reg="Araneae">Araneae</tp:taxon-name-part></tp:taxon-name>, <tp:taxon-name><tp:taxon-name-part taxon-name-part-type="family" reg="Araneidae">Araneidae</tp:taxon-name-part></tp:taxon-name>) from China, with the description of two new species</article-title><source>Zookeys</source><day>13</day><month>02</month><year>2026</year><volume>1269</volume><fpage>41</fpage><lpage>54</lpage><pub-id pub-id-type="doi">10.3897/zookeys.1269.163661</pub-id></mixed-citation></tp:treatment-meta><tp:nomenclature><label>Genus</label><tp:taxon-name><object-id xmlns:xlink="http://www.w3.org/1999/xlink" content-type="arpha" xlink:type="simple">683E3AC5-9FFC-5DD0-B9E0-FB1CDA62E13C</object-id>
                    		<tp:taxon-name-part taxon-name-part-type="genus" reg="Parazygiella">Parazygiella</tp:taxon-name-part>
                    	</tp:taxon-name><tp:taxon-authority>Wunderlich, 2004</tp:taxon-authority><tp:nomenclature-citation-list><tp:nomenclature-citation><tp:taxon-name>
                  <tp:taxon-name-part taxon-name-part-type="genus" reg="Parazygiella">Parazygiella</tp:taxon-name-part>
                </tp:taxon-name><comment> Wunderlich, 2004: 936.</comment></tp:nomenclature-citation></tp:nomenclature-citation-list></tp:nomenclature><tp:treatment-sec sec-type="Type species"><title>Type species.</title><p><italic><tp:taxon-name><tp:taxon-name-part taxon-name-part-type="genus" reg="Zilla">Zilla</tp:taxon-name-part> <tp:taxon-name-part taxon-name-part-type="species" reg="montana">montana</tp:taxon-name-part></tp:taxon-name></italic> C.L. Koch, 1834.</p></tp:treatment-sec><tp:treatment-sec sec-type="Comments"><title>Comments.</title><p><xref ref-type="bibr" rid="B3">Gregorič et al. (2015)</xref> synonymized this genus with <italic><tp:taxon-name><tp:taxon-name-part taxon-name-part-type="genus" reg="Zygiella">Zygiella</tp:taxon-name-part></tp:taxon-name></italic>. Based on the study of trichobothria and shape of copulatory organs, <xref ref-type="bibr" rid="B1">Eskov and Marusik (2024)</xref> revalidated <italic><tp:taxon-name><tp:taxon-name-part taxon-name-part-type="genus" reg="Parazygiella">Parazygiella</tp:taxon-name-part></tp:taxon-name></italic>.</p></tp:treatment-sec><tp:treatment-sec sec-type="Diagnosis"><title>Diagnosis.</title><p><italic><tp:taxon-name><tp:taxon-name-part taxon-name-part-type="genus" reg="Parazygiella">Parazygiella</tp:taxon-name-part></tp:taxon-name></italic> resembles <italic><tp:taxon-name><tp:taxon-name-part taxon-name-part-type="genus" reg="Zygiella">Zygiella</tp:taxon-name-part></tp:taxon-name></italic> and <italic><tp:taxon-name><tp:taxon-name-part taxon-name-part-type="genus" reg="Leviellus">Leviellus</tp:taxon-name-part></tp:taxon-name></italic> in having an elliptical abdomen with longitudinal dorsal patches extending from anterior to posterior. It can be distinguished from <italic><tp:taxon-name><tp:taxon-name-part taxon-name-part-type="genus" reg="Zygiella">Zygiella</tp:taxon-name-part></tp:taxon-name></italic> by the following set of features: paracymbium divided into two lobes with sharp distal edges (<xref ref-type="bibr" rid="B6">Levi 1974</xref>: figs 55, 56, 59, 60) vs not divided distally in <italic><tp:taxon-name><tp:taxon-name-part taxon-name-part-type="genus" reg="Zygiella">Zygiella</tp:taxon-name-part></tp:taxon-name></italic> (<xref ref-type="bibr" rid="B6">Levi 1974</xref>: figs 28–30); palp with a tegular projection (<xref ref-type="bibr" rid="B6">Levi 1974</xref>: figs 55, 56, 60) and a terminal apophysis (<xref ref-type="bibr" rid="B6">Levi 1974</xref>: figs 55, 56, 60, 61) vs lacking tegular projection and terminal apophysis in <italic><tp:taxon-name><tp:taxon-name-part taxon-name-part-type="genus" reg="Zygiella">Zygiella</tp:taxon-name-part></tp:taxon-name></italic> (<xref ref-type="bibr" rid="B6">Levi 1974</xref>: figs 28–30); and length of the palp tibia less than half the cymbial length vs at least 2/3 the cymbial length in <italic><tp:taxon-name><tp:taxon-name-part taxon-name-part-type="genus" reg="Zygiella">Zygiella</tp:taxon-name-part></tp:taxon-name></italic>. It differs from <italic><tp:taxon-name><tp:taxon-name-part taxon-name-part-type="genus" reg="Leviellus">Leviellus</tp:taxon-name-part></tp:taxon-name></italic> by: lacking scape (<xref ref-type="bibr" rid="B6">Levi 1974</xref>: figs 51–54) or scape with indistinct border to the epigynal base (Figs <xref ref-type="fig" rid="F5">5A–C</xref>, <xref ref-type="fig" rid="F8">8A–C</xref>) vs scape with distinct border to the epigynal base (<xref ref-type="bibr" rid="B6">Levi 1974</xref>: fig. 89); and paracymbium divided into two lobes with sharp distal edges (<xref ref-type="bibr" rid="B6">Levi 1974</xref>: figs 55, 56, 59, 60) vs not divided distally (<xref ref-type="bibr" rid="B6">Levi 1974</xref>: figs 85, 86).</p></tp:treatment-sec><tp:treatment-sec sec-type="Description"><title>Description.</title><p>Total length of females 6.2–8.0 and males 4.8–6.8. Carapace pear-shaped, yellow to brown, cephalic region and cervical groove darker than thoracic region, fovea longitudinal (Figs <xref ref-type="fig" rid="F3">3A</xref>, <xref ref-type="fig" rid="F3">3D</xref>, <xref ref-type="fig" rid="F6">6A</xref>, <xref ref-type="fig" rid="F6">6D</xref>). Endites almost square (Figs <xref ref-type="fig" rid="F3">3B</xref>, <xref ref-type="fig" rid="F3">3E</xref>, <xref ref-type="fig" rid="F6">6B</xref>, <xref ref-type="fig" rid="F6">6E</xref>). Labium triangular, swollen (Figs <xref ref-type="fig" rid="F3">3B</xref>, <xref ref-type="fig" rid="F3">3E</xref>, <xref ref-type="fig" rid="F6">6B</xref>, <xref ref-type="fig" rid="F6">6E</xref>). Sternum cordiform, dark brown (Figs <xref ref-type="fig" rid="F3">3B</xref>, <xref ref-type="fig" rid="F3">3E</xref>, <xref ref-type="fig" rid="F6">6B</xref>, <xref ref-type="fig" rid="F6">6E</xref>). Legs yellow, with dark annuli (Figs <xref ref-type="fig" rid="F3">3A</xref>, <xref ref-type="fig" rid="F3">3D</xref>, <xref ref-type="fig" rid="F6">6A</xref>, <xref ref-type="fig" rid="F6">6D</xref>). Abdomen elliptical, dorsum with longitudinal patches from anterior to posterior (Figs <xref ref-type="fig" rid="F3">3A</xref>, <xref ref-type="fig" rid="F3">3C</xref>, <xref ref-type="fig" rid="F3">3D</xref>, <xref ref-type="fig" rid="F3">3F</xref>, <xref ref-type="fig" rid="F6">6A</xref>, <xref ref-type="fig" rid="F6">6C</xref>, <xref ref-type="fig" rid="F6">6D</xref>, <xref ref-type="fig" rid="F6">6F</xref>). Ventral abdomen yellow to greyish yellow with pale line on each side (Figs <xref ref-type="fig" rid="F3">3B</xref>, <xref ref-type="fig" rid="F3">3E</xref>, <xref ref-type="fig" rid="F6">6B</xref>, <xref ref-type="fig" rid="F6">6E</xref>).</p><p>Male palp with 1 patellar seta (Figs <xref ref-type="fig" rid="F4">4A–C</xref>, <xref ref-type="fig" rid="F4">4E</xref>, <xref ref-type="fig" rid="F7">7A–C</xref>, <xref ref-type="fig" rid="F7">7E</xref>); tibia at most 1.3× longer than wide (Figs <xref ref-type="fig" rid="F4">4A–C</xref>, <xref ref-type="fig" rid="F4">4E</xref>, <xref ref-type="fig" rid="F7">7A–C</xref>, <xref ref-type="fig" rid="F7">7E</xref>); paracymbium (<abbrev xmlns:xlink="http://www.w3.org/1999/xlink" xlink:title="paracymbium" xlink:type="simple">Pc</abbrev>) divided into two lobes distally (Figs <xref ref-type="fig" rid="F4">4B</xref>, <xref ref-type="fig" rid="F4">4C</xref>, <xref ref-type="fig" rid="F4">4E</xref>, <xref ref-type="fig" rid="F7">7B</xref>, <xref ref-type="fig" rid="F7">7C</xref>, <xref ref-type="fig" rid="F7">7E</xref>); tegulum with one or two projections (Figs <xref ref-type="fig" rid="F4">4A–E</xref>, <xref ref-type="fig" rid="F7">7A–E</xref>); median apophysis (<abbrev xmlns:xlink="http://www.w3.org/1999/xlink" xlink:title="median apophysis" xlink:type="simple">MA</abbrev>) heavily sclerotized, flattened, long axis approximately parallel to cymbium (Figs <xref ref-type="fig" rid="F4">4A</xref>, <xref ref-type="fig" rid="F4">4B</xref>, <xref ref-type="fig" rid="F4">4E</xref>, <xref ref-type="fig" rid="F7">7A</xref>, <xref ref-type="fig" rid="F7">7B</xref>, <xref ref-type="fig" rid="F7">7E</xref>); conductor (C) thick, translucent (Figs <xref ref-type="fig" rid="F4">4A</xref>, <xref ref-type="fig" rid="F4">4B</xref>, <xref ref-type="fig" rid="F4">4D</xref>, <xref ref-type="fig" rid="F4">4E</xref>, <xref ref-type="fig" rid="F7">7A</xref>, <xref ref-type="fig" rid="F7">7B</xref>, <xref ref-type="fig" rid="F7">7D</xref>, <xref ref-type="fig" rid="F7">7E</xref>); terminal apophysis (<abbrev xmlns:xlink="http://www.w3.org/1999/xlink" xlink:title="terminal apophysis" xlink:type="simple">TA</abbrev>) prominent, close to base of embolus (Figs <xref ref-type="fig" rid="F4">4A–E</xref>, <xref ref-type="fig" rid="F7">7A–E</xref>); embolus long, flattened, with wide, translucent base, curved over tip of bulb and extending basally nearly half of bulb length (Figs <xref ref-type="fig" rid="F4">4A–C</xref>, <xref ref-type="fig" rid="F4">4E</xref>, <xref ref-type="fig" rid="F7">7A–C</xref>, <xref ref-type="fig" rid="F7">7E</xref>).</p><p>Epigyne heavily sclerotized, without scape except for two new species (Figs <xref ref-type="fig" rid="F5">5A–C</xref>, <xref ref-type="fig" rid="F8">8A–C</xref>); copulatory openings situated on dorsal or posterior surface of epigyne (Figs <xref ref-type="fig" rid="F5">5B</xref>, <xref ref-type="fig" rid="F8">8B</xref>); copulatory ducts longer than spermathecal diameter (Figs <xref ref-type="fig" rid="F5">5D</xref>, <xref ref-type="fig" rid="F8">8D</xref>); spermathecae rounded, about their radius or less apart (Figs <xref ref-type="fig" rid="F5">5D</xref>, <xref ref-type="fig" rid="F8">8D</xref>).</p></tp:treatment-sec><tp:treatment-sec sec-type="Note"><title>Note.</title><p>The two new species described here differ from the generotype in that the males have a tooth on the endite, and females have a long epigynal scape—characters absent in <italic><tp:taxon-name><tp:taxon-name-part taxon-name-part-type="genus" reg="Parazygiella">P.</tp:taxon-name-part> <tp:taxon-name-part taxon-name-part-type="species" reg="montana">montana</tp:taxon-name-part></tp:taxon-name></italic>. They are provisionally assigned to <italic><tp:taxon-name><tp:taxon-name-part taxon-name-part-type="genus" reg="Parazygiella">Parazygiella</tp:taxon-name-part></tp:taxon-name></italic> because we prioritize palpal morphology over epigynal morphology. Future analysis may justify their transfer to a separate new genus.</p></tp:treatment-sec><tp:treatment-sec sec-type="Composition"><title>Composition.</title><p><italic><tp:taxon-name><tp:taxon-name-part taxon-name-part-type="genus" reg="Parazygiella">Parazygiella</tp:taxon-name-part> <tp:taxon-name-part taxon-name-part-type="species" reg="montana">montana</tp:taxon-name-part></tp:taxon-name></italic> (C.L. Koch, 1834) (Western Palaearctic), <italic><tp:taxon-name><tp:taxon-name-part taxon-name-part-type="genus" reg="Parazygiella">P.</tp:taxon-name-part> <tp:taxon-name-part taxon-name-part-type="species" reg="carpenteri">carpenteri</tp:taxon-name-part></tp:taxon-name></italic> (Archer, 1951) (Western Nearctic), <italic><tp:taxon-name><tp:taxon-name-part taxon-name-part-type="genus" reg="Parazygiella">P.</tp:taxon-name-part> <tp:taxon-name-part taxon-name-part-type="species" reg="dispar">dispar</tp:taxon-name-part></tp:taxon-name></italic> (Kulczyński, 1885) (eastern Palaearctic and western Nearctic), <italic><tp:taxon-name><tp:taxon-name-part taxon-name-part-type="genus" reg="Parazygiella">P.</tp:taxon-name-part> <tp:taxon-name-part taxon-name-part-type="species" reg="jianxini">jianxini</tp:taxon-name-part></tp:taxon-name></italic> Mi &amp; Wang, sp. nov. (Xizang, China), <italic><tp:taxon-name><tp:taxon-name-part taxon-name-part-type="genus" reg="Parazygiella">P.</tp:taxon-name-part> <tp:taxon-name-part taxon-name-part-type="species" reg="yanghongae">yanghongae</tp:taxon-name-part></tp:taxon-name></italic> Mi &amp; Wang, sp. nov. (Xizang, China), <italic><tp:taxon-name><tp:taxon-name-part taxon-name-part-type="genus" reg="Parazygiella">P.</tp:taxon-name-part> <tp:taxon-name-part taxon-name-part-type="species" reg="hiramatsui">hiramatsui</tp:taxon-name-part></tp:taxon-name></italic> (Tanikawa, 2017), comb. nov. (Amami-oshima Island, Japan) and <italic><tp:taxon-name><tp:taxon-name-part taxon-name-part-type="genus" reg="Parazygiella">P.</tp:taxon-name-part> <tp:taxon-name-part taxon-name-part-type="species" reg="nearctica">nearctica</tp:taxon-name-part></tp:taxon-name></italic> (Gertsch, 1964), comb. nov. (Trans-Nearctic).</p></tp:treatment-sec><tp:treatment-sec sec-type="Distribution"><title>Distribution.</title><p>Holarctic.</p></tp:treatment-sec><tp:treatment-sec><!--Section generated to contain objects referenced in tp:taxon-treatment.--><fig id="F5" position="float" orientation="portrait"><object-id xmlns:xlink="http://www.w3.org/1999/xlink" content-type="doi" xlink:type="simple">10.3897/zookeys.1269.163661.figure5</object-id><object-id xmlns:xlink="http://www.w3.org/1999/xlink" content-type="arpha" xlink:type="simple">7A8AB53D-9FD5-547F-8934-0DC22E8F9795</object-id><label>Figure 5.</label><caption><p><italic><tp:taxon-name><tp:taxon-name-part taxon-name-part-type="genus" reg="Parazygiella">Parazygiella</tp:taxon-name-part> <tp:taxon-name-part taxon-name-part-type="species" reg="jianxini">jianxini</tp:taxon-name-part></tp:taxon-name></italic> Mi &amp; Wang, sp. nov. female paratype <abbrev xmlns:xlink="http://www.w3.org/1999/xlink" content-type="institution" xlink:title="Museum of Tongren University, China" xlink:type="simple">TRU</abbrev>-<tp:taxon-name><tp:taxon-name-part taxon-name-part-type="family" reg="Araneidae">Araneidae</tp:taxon-name-part></tp:taxon-name>-412. <bold>A</bold>. Epigyne, ventral view; <bold>B</bold>. Ibid., dorsal view; <bold>C</bold>. Ibid., lateral view; <bold>D</bold>. Vulva, anterodorsal view. Abbreviations: <abbrev xmlns:xlink="http://www.w3.org/1999/xlink" xlink:title="copulatory duct" xlink:type="simple">CD</abbrev> = copulatory duct, <abbrev xmlns:xlink="http://www.w3.org/1999/xlink" xlink:title="copulatory opening" xlink:type="simple">CO</abbrev> = copulatory opening, <abbrev xmlns:xlink="http://www.w3.org/1999/xlink" xlink:title="fertilization duct" xlink:type="simple">FD</abbrev> = fertilization duct, <abbrev xmlns:xlink="http://www.w3.org/1999/xlink" xlink:title="posterior plate" xlink:type="simple">PP</abbrev> = posterior plate, <abbrev xmlns:xlink="http://www.w3.org/1999/xlink" xlink:title="scape" xlink:type="simple">Sc</abbrev> = scape, <abbrev xmlns:xlink="http://www.w3.org/1999/xlink" xlink:title="spermatheca" xlink:type="simple">Sp</abbrev> = spermatheca. Scale bars: 0.1 mm.</p></caption><graphic xmlns:xlink="http://www.w3.org/1999/xlink" xlink:href="zookeys-1269-041_article-163661__-g005.jpg" id="oo_1538382.jpg" position="float" orientation="portrait" xlink:type="simple"><uri content-type="original_file" xlink:type="simple">https://binary.pensoft.net/fig/1538382</uri></graphic></fig><fig id="F8" position="float" orientation="portrait"><object-id xmlns:xlink="http://www.w3.org/1999/xlink" content-type="doi" xlink:type="simple">10.3897/zookeys.1269.163661.figure8</object-id><object-id xmlns:xlink="http://www.w3.org/1999/xlink" content-type="arpha" xlink:type="simple">E84E168B-773C-57AD-91C0-DF6C7B4B75CE</object-id><label>Figure 8.</label><caption><p><italic><tp:taxon-name><tp:taxon-name-part taxon-name-part-type="genus" reg="Parazygiella">Parazygiella</tp:taxon-name-part> <tp:taxon-name-part taxon-name-part-type="species" reg="yanghongae">yanghongae</tp:taxon-name-part></tp:taxon-name></italic> Mi &amp; Wang, sp. nov. female paratype <abbrev xmlns:xlink="http://www.w3.org/1999/xlink" content-type="institution" xlink:title="Museum of Tongren University, China" xlink:type="simple">TRU</abbrev>-<tp:taxon-name><tp:taxon-name-part taxon-name-part-type="family" reg="Araneidae">Araneidae</tp:taxon-name-part></tp:taxon-name>-469. <bold>A</bold>. Epigyne, ventral view; <bold>B</bold>. Ibid., dorsal view; <bold>C</bold>. Ibid., lateral view; <bold>D</bold>. Vulva, anterodorsal view. Abbreviations: <abbrev xmlns:xlink="http://www.w3.org/1999/xlink" xlink:title="copulatory duct" xlink:type="simple">CD</abbrev> = copulatory duct, <abbrev xmlns:xlink="http://www.w3.org/1999/xlink" xlink:title="copulatory opening" xlink:type="simple">CO</abbrev> = copulatory opening, <abbrev xmlns:xlink="http://www.w3.org/1999/xlink" xlink:title="fertilization duct" xlink:type="simple">FD</abbrev> = fertilization duct, <abbrev xmlns:xlink="http://www.w3.org/1999/xlink" xlink:title="posterior plate" xlink:type="simple">PP</abbrev> = posterior plate, <abbrev xmlns:xlink="http://www.w3.org/1999/xlink" xlink:title="scape" xlink:type="simple">Sc</abbrev> = scape, <abbrev xmlns:xlink="http://www.w3.org/1999/xlink" xlink:title="spermatheca" xlink:type="simple">Sp</abbrev> = spermatheca. Scale bars: 0.1 mm.</p></caption><graphic xmlns:xlink="http://www.w3.org/1999/xlink" xlink:href="zookeys-1269-041_article-163661__-g008.jpg" id="oo_1538385.jpg" position="float" orientation="portrait" xlink:type="simple"><uri content-type="original_file" xlink:type="simple">https://binary.pensoft.net/fig/1538385</uri></graphic></fig><fig id="F3" position="float" orientation="portrait"><object-id xmlns:xlink="http://www.w3.org/1999/xlink" content-type="doi" xlink:type="simple">10.3897/zookeys.1269.163661.figure3</object-id><object-id xmlns:xlink="http://www.w3.org/1999/xlink" content-type="arpha" xlink:type="simple">9E28DA84-3834-5FB8-A3D9-455D7919D4C9</object-id><label>Figure 3.</label><caption><p><italic><tp:taxon-name><tp:taxon-name-part taxon-name-part-type="genus" reg="Parazygiella">Parazygiella</tp:taxon-name-part> <tp:taxon-name-part taxon-name-part-type="species" reg="jianxini">jianxini</tp:taxon-name-part></tp:taxon-name></italic> Mi &amp; Wang, sp. nov. <bold>A–C</bold>. Female paratype <abbrev xmlns:xlink="http://www.w3.org/1999/xlink" content-type="institution" xlink:title="Museum of Tongren University, China" xlink:type="simple">TRU</abbrev>-<tp:taxon-name><tp:taxon-name-part taxon-name-part-type="family" reg="Araneidae">Araneidae</tp:taxon-name-part></tp:taxon-name>-412; <bold>D–F</bold>. Male holotype; <bold>A, D</bold>. Habitus, dorsal view; <bold>B, E</bold>. Ibid., ventral view; <bold>C, F</bold>. Ibid., lateral view. Scale bars: 1 mm.</p></caption><graphic xmlns:xlink="http://www.w3.org/1999/xlink" xlink:href="zookeys-1269-041_article-163661__-g003.jpg" id="oo_1538380.jpg" position="float" orientation="portrait" xlink:type="simple"><uri content-type="original_file" xlink:type="simple">https://binary.pensoft.net/fig/1538380</uri></graphic></fig><fig id="F6" position="float" orientation="portrait"><object-id xmlns:xlink="http://www.w3.org/1999/xlink" content-type="doi" xlink:type="simple">10.3897/zookeys.1269.163661.figure6</object-id><object-id xmlns:xlink="http://www.w3.org/1999/xlink" content-type="arpha" xlink:type="simple">F466CD9A-C4EF-5E1C-925A-62D5E0DB6763</object-id><label>Figure 6.</label><caption><p><italic><tp:taxon-name><tp:taxon-name-part taxon-name-part-type="genus" reg="Parazygiella">Parazygiella</tp:taxon-name-part> <tp:taxon-name-part taxon-name-part-type="species" reg="yanghongae">yanghongae</tp:taxon-name-part></tp:taxon-name></italic> Mi &amp; Wang, sp. nov. <bold>A–C</bold>. Female paratype <abbrev xmlns:xlink="http://www.w3.org/1999/xlink" content-type="institution" xlink:title="Museum of Tongren University, China" xlink:type="simple">TRU</abbrev>-<tp:taxon-name><tp:taxon-name-part taxon-name-part-type="family" reg="Araneidae">Araneidae</tp:taxon-name-part></tp:taxon-name>-469; <bold>D–F</bold>. Male holotype; <bold>A, D</bold>. Habitus, dorsal view; <bold>B, E</bold>. Ibid., ventral view. <bold>C, F</bold>. Ibid., lateral view. Scale bars: 1 mm.</p></caption><graphic xmlns:xlink="http://www.w3.org/1999/xlink" xlink:href="zookeys-1269-041_article-163661__-g006.jpg" id="oo_1538383.jpg" position="float" orientation="portrait" xlink:type="simple"><uri content-type="original_file" xlink:type="simple">https://binary.pensoft.net/fig/1538383</uri></graphic></fig><fig id="F4" position="float" orientation="portrait"><object-id xmlns:xlink="http://www.w3.org/1999/xlink" content-type="doi" xlink:type="simple">10.3897/zookeys.1269.163661.figure4</object-id><object-id xmlns:xlink="http://www.w3.org/1999/xlink" content-type="arpha" xlink:type="simple">228E6028-5A2C-5A17-8527-6EF2AE2DA187</object-id><label>Figure 4.</label><caption><p><italic><tp:taxon-name><tp:taxon-name-part taxon-name-part-type="genus" reg="Parazygiella">Parazygiella</tp:taxon-name-part> <tp:taxon-name-part taxon-name-part-type="species" reg="jianxini">jianxini</tp:taxon-name-part></tp:taxon-name></italic> Mi &amp; Wang, sp. nov. male holotype. <bold>A</bold>. Left palp, prolateral view; <bold>B</bold>. Ibid., ventral view; <bold>C</bold>. Ibid., retrolateral view; <bold>D</bold>. Ibid., apical view; <bold>E</bold>. Ibid., expanded. Abbreviations: C = conductor, E = embolus, <abbrev xmlns:xlink="http://www.w3.org/1999/xlink" xlink:title="median apophysis" xlink:type="simple">MA</abbrev> = median apophysis, <abbrev xmlns:xlink="http://www.w3.org/1999/xlink" xlink:title="paracymbium" xlink:type="simple">Pc</abbrev> = paracymbium, R = radix, <abbrev xmlns:xlink="http://www.w3.org/1999/xlink" xlink:title="terminal apophysis" xlink:type="simple">TA</abbrev> = terminal apophysis, <abbrev xmlns:xlink="http://www.w3.org/1999/xlink" xlink:title="tegular projection" xlink:type="simple">TP</abbrev> = tegular projection. Scale bars: 0.5 mm.</p></caption><graphic xmlns:xlink="http://www.w3.org/1999/xlink" xlink:href="zookeys-1269-041_article-163661__-g004.jpg" id="oo_1538381.jpg" position="float" orientation="portrait" xlink:type="simple"><uri content-type="original_file" xlink:type="simple">https://binary.pensoft.net/fig/1538381</uri></graphic></fig><fig id="F7" position="float" orientation="portrait"><object-id xmlns:xlink="http://www.w3.org/1999/xlink" content-type="doi" xlink:type="simple">10.3897/zookeys.1269.163661.figure7</object-id><object-id xmlns:xlink="http://www.w3.org/1999/xlink" content-type="arpha" xlink:type="simple">2FAEA6DE-38E2-5081-B106-5C055A1F8997</object-id><label>Figure 7.</label><caption><p><italic><tp:taxon-name><tp:taxon-name-part taxon-name-part-type="genus" reg="Parazygiella">Parazygiella</tp:taxon-name-part> <tp:taxon-name-part taxon-name-part-type="species" reg="yanghongae">yanghongae</tp:taxon-name-part></tp:taxon-name></italic> Mi &amp; Wang, sp. nov. male holotype. <bold>A</bold>. Left palp, prolateral view; <bold>B</bold>. Ibid., ventral view; <bold>C</bold>. Ibid., retrolateral view; <bold>D</bold>. Ibid., apical view; <bold>E</bold>. Ibid., expanded. Abbreviations: C = conductor, E = embolus, <abbrev xmlns:xlink="http://www.w3.org/1999/xlink" xlink:title="median apophysis" xlink:type="simple">MA</abbrev> = median apophysis, <abbrev xmlns:xlink="http://www.w3.org/1999/xlink" xlink:title="paracymbium" xlink:type="simple">Pc</abbrev> = paracymbium, R = radix, <abbrev xmlns:xlink="http://www.w3.org/1999/xlink" xlink:title="terminal apophysis" xlink:type="simple">TA</abbrev> = terminal apophysis, <abbrev xmlns:xlink="http://www.w3.org/1999/xlink" xlink:title="tegular projection" xlink:type="simple">TP</abbrev> = tegular projection. Scale bars: 0.5 mm.</p></caption><graphic xmlns:xlink="http://www.w3.org/1999/xlink" xlink:href="zookeys-1269-041_article-163661__-g007.jpg" id="oo_1538384.jpg" position="float" orientation="portrait" xlink:type="simple"><uri content-type="original_file" xlink:type="simple">https://binary.pensoft.net/fig/1538384</uri></graphic></fig></tp:treatment-sec><ref-list><ref id="B3"><mixed-citation xmlns:xlink="http://www.w3.org/1999/xlink" xlink:type="simple">Gregorič M, Agnarsson I, Blackledge TA, Kuntner M (2015) Phylogenetic position and composition of <tp:taxon-name><tp:taxon-name-part taxon-name-part-type="subfamily">Zygiellinae</tp:taxon-name-part></tp:taxon-name> and <italic><tp:taxon-name><tp:taxon-name-part taxon-name-part-type="genus">Caerostris</tp:taxon-name-part></tp:taxon-name></italic>, with new insight into orb-web evolution and gigantism. Zoological Journal of the Linnean Society 175(2): 225–243. <ext-link xlink:href="10.1111/zoj.12281" ext-link-type="doi" xlink:type="simple">https://doi.org/10.1111/zoj.12281</ext-link></mixed-citation></ref><ref id="B1"><mixed-citation xmlns:xlink="http://www.w3.org/1999/xlink" xlink:type="simple">Eskov KY, Marusik YM (2024) A comparative morphology of trichobothrial bases in araneoid spiders and its significance for the phylogeny and system of the superfamily <tp:taxon-name><tp:taxon-name-part taxon-name-part-type="superfamily">Araneoidea</tp:taxon-name-part></tp:taxon-name> (<tp:taxon-name><tp:taxon-name-part taxon-name-part-type="class">Arachnida</tp:taxon-name-part></tp:taxon-name>, <tp:taxon-name><tp:taxon-name-part taxon-name-part-type="order">Araneae</tp:taxon-name-part></tp:taxon-name>). ZooKeys 1219: 1–60. <ext-link xlink:href="10.3897/zookeys.1219.133002" ext-link-type="doi" xlink:type="simple">https://doi.org/10.3897/zookeys.1219.133002</ext-link></mixed-citation></ref><ref id="B6"><mixed-citation xmlns:xlink="http://www.w3.org/1999/xlink" xlink:type="simple">Levi HW (1974) The orb-weaver genus <italic><tp:taxon-name><tp:taxon-name-part taxon-name-part-type="genus">Zygiella</tp:taxon-name-part></tp:taxon-name></italic> (<tp:taxon-name><tp:taxon-name-part taxon-name-part-type="order">Araneae</tp:taxon-name-part></tp:taxon-name>: <tp:taxon-name><tp:taxon-name-part taxon-name-part-type="family">Araneidae</tp:taxon-name-part></tp:taxon-name>). Bulletin of the Museum of Comparative Zoology 146(5): 267–290.</mixed-citation></ref></ref-list></tp:taxon-treatment>
