# Supplementary material for: First records of the genus Parazygiella Wunderlich, 2004 (Araneae, Araneidae) from China, with the description of two new species
Source: Zookeys. 2026 Feb 13;1269:41–54. doi: 10.3897/zookeys.1269.163661 (PMC12924052; doi:10.3897/zookeys.1269.163661)
Supplement: XML Treatment for Parazygiella jianxini [file zookeys.1269.163661-treatment2.xml]

<!DOCTYPE tp:taxon-treatment
  PUBLIC "-//TaxonX//DTD Taxonomic Treatment Publishing DTD v0 20100105//EN" "tax-treatment-NSO.dtd">
<tp:taxon-treatment xmlns:tp="http://www.plazi.org/taxpub"><tp:treatment-meta><kwd-group><label>Taxon classification</label><kwd>
                <named-content content-type="kingdom">Animalia</named-content>
              </kwd><kwd>
                <named-content content-type="order">Araneae</named-content>
              </kwd><kwd>
                <named-content content-type="family">Araneidae</named-content>
              </kwd></kwd-group><mixed-citation publication-type="journal"><person-group><name><surname>Mi</surname><given-names>Xiaoqi</given-names></name><name><surname>Wang</surname><given-names>Cheng</given-names></name><name><surname>Chen</surname><given-names>Haochun</given-names></name></person-group><article-title>First records of the genus <italic><tp:taxon-name><tp:taxon-name-part taxon-name-part-type="genus" reg="Parazygiella">Parazygiella</tp:taxon-name-part></tp:taxon-name></italic> Wunderlich, 2004 (<tp:taxon-name><tp:taxon-name-part taxon-name-part-type="order" reg="Araneae">Araneae</tp:taxon-name-part></tp:taxon-name>, <tp:taxon-name><tp:taxon-name-part taxon-name-part-type="family" reg="Araneidae">Araneidae</tp:taxon-name-part></tp:taxon-name>) from China, with the description of two new species</article-title><source>Zookeys</source><day>13</day><month>02</month><year>2026</year><volume>1269</volume><fpage>41</fpage><lpage>54</lpage><pub-id pub-id-type="doi">10.3897/zookeys.1269.163661</pub-id></mixed-citation></tp:treatment-meta><tp:nomenclature><tp:taxon-name><object-id xmlns:xlink="http://www.w3.org/1999/xlink" content-type="arpha" xlink:type="simple">5298CA2D-284F-5B6B-8A12-C0ACED933869</object-id>
                    		<tp:taxon-name-part taxon-name-part-type="genus" reg="Parazygiella">Parazygiella</tp:taxon-name-part> <tp:taxon-name-part taxon-name-part-type="species" reg="jianxini">jianxini</tp:taxon-name-part>
                    	
                    		<object-id xmlns:xlink="http://www.w3.org/1999/xlink" content-type="zoobank" xlink:type="simple">https://zoobank.org/A6E7BBBE-E0D1-4053-8662-C710A05D25AD</object-id>
                    	</tp:taxon-name><tp:taxon-authority>Mi &amp; Wang</tp:taxon-authority><tp:taxon-status xmlns:xlink="http://www.w3.org/1999/xlink" xlink:type="simple">sp. nov.</tp:taxon-status><xref ref-type="fig" rid="F1">Figs 1</xref><xref ref-type="fig" rid="F2">, 2</xref><xref ref-type="fig" rid="F3">, 3</xref><xref ref-type="fig" rid="F4">, 4</xref><xref ref-type="fig" rid="F5">, 5</xref></tp:nomenclature><tp:treatment-sec sec-type="Chinese name"><title>Chinese name.</title><p>建新副楚蛛.</p></tp:treatment-sec><tp:treatment-sec sec-type="Type material"><title>Type material.</title><p><bold><italic>Holotype</italic></bold>: China • ♂; Xizang Auton. Region, Shigatse City, Gyirong Co., Gyirong Township, Nai Vill.; <named-content xmlns:xlink="http://www.w3.org/1999/xlink" content-type="dwc:verbatimCoordinates" xlink:type="simple">28°24.43'N, 85°20.83'E</named-content>, ca 3,310 m a.s.l.; 18 Aug. 2024; X.Q. Mi et al. leg.; <abbrev xmlns:xlink="http://www.w3.org/1999/xlink" content-type="institution" xlink:title="Museum of Tongren University, China" xlink:type="simple">TRU</abbrev>-<tp:taxon-name><tp:taxon-name-part taxon-name-part-type="family" reg="Araneidae">Araneidae</tp:taxon-name-part></tp:taxon-name>-411. <bold><italic>Paratypes</italic></bold>: • 5♀♀8♂♂; same data as for holotype; <abbrev xmlns:xlink="http://www.w3.org/1999/xlink" content-type="institution" xlink:title="Museum of Tongren University, China" xlink:type="simple">TRU</abbrev>-<tp:taxon-name><tp:taxon-name-part taxon-name-part-type="family" reg="Araneidae">Araneidae</tp:taxon-name-part></tp:taxon-name>-412–424; 11♀17♂, Gyirong Township, Zhuo Vill.; <named-content xmlns:xlink="http://www.w3.org/1999/xlink" content-type="dwc:verbatimCoordinates" xlink:type="simple">28°31.11'N, 85°13.05'E</named-content>, ca 3,330 m a.s.l.; 4 Aug. 2019; X.Q. Mi &amp; C. Wang leg.; <abbrev xmlns:xlink="http://www.w3.org/1999/xlink" content-type="institution" xlink:title="Museum of Tongren University, China" xlink:type="simple">TRU</abbrev>-<tp:taxon-name><tp:taxon-name-part taxon-name-part-type="family" reg="Araneidae">Araneidae</tp:taxon-name-part></tp:taxon-name>-425–452; • 1♀, Gyirong Township, Zhuo Vill.; <named-content xmlns:xlink="http://www.w3.org/1999/xlink" content-type="dwc:verbatimCoordinates" xlink:type="simple">28°22.87'N, 85°19.60'E</named-content>, ca 2,790 m a.s.l.; 17 Aug. 2024; X.Q. Mi et al. leg.; <abbrev xmlns:xlink="http://www.w3.org/1999/xlink" content-type="institution" xlink:title="Museum of Tongren University, China" xlink:type="simple">TRU</abbrev>-<tp:taxon-name><tp:taxon-name-part taxon-name-part-type="family" reg="Araneidae">Araneidae</tp:taxon-name-part></tp:taxon-name>-453; • 6♀♀8♂♂, Zongga Township, Xia Vill.; <named-content xmlns:xlink="http://www.w3.org/1999/xlink" content-type="dwc:verbatimCoordinates" xlink:type="simple">28°34.91'N, 85°15.73'E</named-content>, ca 3,800 m a.s.l.; 20 Aug. 2024; X.Q. Mi et al. leg.; <abbrev xmlns:xlink="http://www.w3.org/1999/xlink" content-type="institution" xlink:title="Museum of Tongren University, China" xlink:type="simple">TRU</abbrev>-<tp:taxon-name><tp:taxon-name-part taxon-name-part-type="family" reg="Araneidae">Araneidae</tp:taxon-name-part></tp:taxon-name>-454–467.</p><fig id="F1" position="float" orientation="portrait"><object-id xmlns:xlink="http://www.w3.org/1999/xlink" content-type="doi" xlink:type="simple">10.3897/zookeys.1269.163661.figure1</object-id><object-id xmlns:xlink="http://www.w3.org/1999/xlink" content-type="arpha" xlink:type="simple">4FE6BBF9-0466-5837-A18A-3099D806BD6D</object-id><label>Figure 1.</label><caption><p>Web of <italic><tp:taxon-name><tp:taxon-name-part taxon-name-part-type="genus" reg="Parazygiella">Parazygiella</tp:taxon-name-part> <tp:taxon-name-part taxon-name-part-type="species" reg="jianxini">jianxini</tp:taxon-name-part></tp:taxon-name></italic> Mi &amp; Wang, sp. nov. Photo by X.Q. Mi.</p></caption><graphic xmlns:xlink="http://www.w3.org/1999/xlink" xlink:href="zookeys-1269-041_article-163661__-g001.jpg" id="oo_1538378.jpg" position="float" orientation="portrait" xlink:type="simple"><uri content-type="original_file" xlink:type="simple">https://binary.pensoft.net/fig/1538378</uri></graphic></fig><fig id="F2" position="float" orientation="portrait"><object-id xmlns:xlink="http://www.w3.org/1999/xlink" content-type="doi" xlink:type="simple">10.3897/zookeys.1269.163661.figure2</object-id><object-id xmlns:xlink="http://www.w3.org/1999/xlink" content-type="arpha" xlink:type="simple">4D0E945D-5E0A-5ED8-BA14-385AEEDC0CF6</object-id><label>Figure 2.</label><caption><p>Retreat of <italic><tp:taxon-name><tp:taxon-name-part taxon-name-part-type="genus" reg="Parazygiella">Parazygiella</tp:taxon-name-part> <tp:taxon-name-part taxon-name-part-type="species" reg="jianxini">jianxini</tp:taxon-name-part></tp:taxon-name></italic> Mi &amp; Wang, sp. nov. <bold>A</bold>. Red arrow points to the spider; <bold>B</bold>. Spider in the retreat. Photo by X.Q. Mi.</p></caption><graphic xmlns:xlink="http://www.w3.org/1999/xlink" xlink:href="zookeys-1269-041_article-163661__-g002.jpg" id="oo_1538379.jpg" position="float" orientation="portrait" xlink:type="simple"><uri content-type="original_file" xlink:type="simple">https://binary.pensoft.net/fig/1538379</uri></graphic></fig><fig id="F3" position="float" orientation="portrait"><object-id xmlns:xlink="http://www.w3.org/1999/xlink" content-type="doi" xlink:type="simple">10.3897/zookeys.1269.163661.figure3</object-id><object-id xmlns:xlink="http://www.w3.org/1999/xlink" content-type="arpha" xlink:type="simple">9E28DA84-3834-5FB8-A3D9-455D7919D4C9</object-id><label>Figure 3.</label><caption><p><italic><tp:taxon-name><tp:taxon-name-part taxon-name-part-type="genus" reg="Parazygiella">Parazygiella</tp:taxon-name-part> <tp:taxon-name-part taxon-name-part-type="species" reg="jianxini">jianxini</tp:taxon-name-part></tp:taxon-name></italic> Mi &amp; Wang, sp. nov. <bold>A–C</bold>. Female paratype <abbrev xmlns:xlink="http://www.w3.org/1999/xlink" content-type="institution" xlink:title="Museum of Tongren University, China" xlink:type="simple">TRU</abbrev>-<tp:taxon-name><tp:taxon-name-part taxon-name-part-type="family" reg="Araneidae">Araneidae</tp:taxon-name-part></tp:taxon-name>-412; <bold>D–F</bold>. Male holotype; <bold>A, D</bold>. Habitus, dorsal view; <bold>B, E</bold>. Ibid., ventral view; <bold>C, F</bold>. Ibid., lateral view. Scale bars: 1 mm.</p></caption><graphic xmlns:xlink="http://www.w3.org/1999/xlink" xlink:href="zookeys-1269-041_article-163661__-g003.jpg" id="oo_1538380.jpg" position="float" orientation="portrait" xlink:type="simple"><uri content-type="original_file" xlink:type="simple">https://binary.pensoft.net/fig/1538380</uri></graphic></fig></tp:treatment-sec><tp:treatment-sec sec-type="Etymology"><title>Etymology.</title><p>The species is named after Professor Jianxin Li, a forestry expert (Tongren University, China).</p></tp:treatment-sec><tp:treatment-sec sec-type="Diagnosis"><title>Diagnosis.</title><p><italic><tp:taxon-name><tp:taxon-name-part taxon-name-part-type="genus" reg="Parazygiella">Parazygiella</tp:taxon-name-part> <tp:taxon-name-part taxon-name-part-type="species" reg="jianxini">jianxini</tp:taxon-name-part></tp:taxon-name></italic> Mi &amp; Wang, sp. nov. resembles <italic><tp:taxon-name><tp:taxon-name-part taxon-name-part-type="genus" reg="Parazygiella">P.</tp:taxon-name-part> <tp:taxon-name-part taxon-name-part-type="species" reg="yanghongae">yanghongae</tp:taxon-name-part></tp:taxon-name></italic> Mi &amp; Wang, sp. nov. in both somatic and morphology of copulatory organs, but it can be distinguished by having the tegular projection (<abbrev xmlns:xlink="http://www.w3.org/1999/xlink" xlink:title="tegular projection" xlink:type="simple">TP</abbrev>) about 4/5 of the cymbial length (Fig. <xref ref-type="fig" rid="F4">4C</xref>) vs half of cymbial length (Fig. <xref ref-type="fig" rid="F7">7C</xref>); epigyne widest at middle part (Fig. <xref ref-type="fig" rid="F5">5A</xref>) vs widest at basal part (Fig. <xref ref-type="fig" rid="F8">8A</xref>); and posterior plate (<abbrev xmlns:xlink="http://www.w3.org/1999/xlink" xlink:title="posterior plate" xlink:type="simple">PP</abbrev>) ~2.50 × wider at anterior than posterior (Fig. <xref ref-type="fig" rid="F5">5B</xref>) vs ~1.36 × wider at anterior than posterior (Fig. <xref ref-type="fig" rid="F8">8B</xref>).</p><fig id="F4" position="float" orientation="portrait"><object-id xmlns:xlink="http://www.w3.org/1999/xlink" content-type="doi" xlink:type="simple">10.3897/zookeys.1269.163661.figure4</object-id><object-id xmlns:xlink="http://www.w3.org/1999/xlink" content-type="arpha" xlink:type="simple">228E6028-5A2C-5A17-8527-6EF2AE2DA187</object-id><label>Figure 4.</label><caption><p><italic><tp:taxon-name><tp:taxon-name-part taxon-name-part-type="genus" reg="Parazygiella">Parazygiella</tp:taxon-name-part> <tp:taxon-name-part taxon-name-part-type="species" reg="jianxini">jianxini</tp:taxon-name-part></tp:taxon-name></italic> Mi &amp; Wang, sp. nov. male holotype. <bold>A</bold>. Left palp, prolateral view; <bold>B</bold>. Ibid., ventral view; <bold>C</bold>. Ibid., retrolateral view; <bold>D</bold>. Ibid., apical view; <bold>E</bold>. Ibid., expanded. Abbreviations: C = conductor, E = embolus, <abbrev xmlns:xlink="http://www.w3.org/1999/xlink" xlink:title="median apophysis" xlink:type="simple">MA</abbrev> = median apophysis, <abbrev xmlns:xlink="http://www.w3.org/1999/xlink" xlink:title="paracymbium" xlink:type="simple">Pc</abbrev> = paracymbium, R = radix, <abbrev xmlns:xlink="http://www.w3.org/1999/xlink" xlink:title="terminal apophysis" xlink:type="simple">TA</abbrev> = terminal apophysis, <abbrev xmlns:xlink="http://www.w3.org/1999/xlink" xlink:title="tegular projection" xlink:type="simple">TP</abbrev> = tegular projection. Scale bars: 0.5 mm.</p></caption><graphic xmlns:xlink="http://www.w3.org/1999/xlink" xlink:href="zookeys-1269-041_article-163661__-g004.jpg" id="oo_1538381.jpg" position="float" orientation="portrait" xlink:type="simple"><uri content-type="original_file" xlink:type="simple">https://binary.pensoft.net/fig/1538381</uri></graphic></fig><fig id="F5" position="float" orientation="portrait"><object-id xmlns:xlink="http://www.w3.org/1999/xlink" content-type="doi" xlink:type="simple">10.3897/zookeys.1269.163661.figure5</object-id><object-id xmlns:xlink="http://www.w3.org/1999/xlink" content-type="arpha" xlink:type="simple">7A8AB53D-9FD5-547F-8934-0DC22E8F9795</object-id><label>Figure 5.</label><caption><p><italic><tp:taxon-name><tp:taxon-name-part taxon-name-part-type="genus" reg="Parazygiella">Parazygiella</tp:taxon-name-part> <tp:taxon-name-part taxon-name-part-type="species" reg="jianxini">jianxini</tp:taxon-name-part></tp:taxon-name></italic> Mi &amp; Wang, sp. nov. female paratype <abbrev xmlns:xlink="http://www.w3.org/1999/xlink" content-type="institution" xlink:title="Museum of Tongren University, China" xlink:type="simple">TRU</abbrev>-<tp:taxon-name><tp:taxon-name-part taxon-name-part-type="family" reg="Araneidae">Araneidae</tp:taxon-name-part></tp:taxon-name>-412. <bold>A</bold>. Epigyne, ventral view; <bold>B</bold>. Ibid., dorsal view; <bold>C</bold>. Ibid., lateral view; <bold>D</bold>. Vulva, anterodorsal view. Abbreviations: <abbrev xmlns:xlink="http://www.w3.org/1999/xlink" xlink:title="copulatory duct" xlink:type="simple">CD</abbrev> = copulatory duct, <abbrev xmlns:xlink="http://www.w3.org/1999/xlink" xlink:title="copulatory opening" xlink:type="simple">CO</abbrev> = copulatory opening, <abbrev xmlns:xlink="http://www.w3.org/1999/xlink" xlink:title="fertilization duct" xlink:type="simple">FD</abbrev> = fertilization duct, <abbrev xmlns:xlink="http://www.w3.org/1999/xlink" xlink:title="posterior plate" xlink:type="simple">PP</abbrev> = posterior plate, <abbrev xmlns:xlink="http://www.w3.org/1999/xlink" xlink:title="scape" xlink:type="simple">Sc</abbrev> = scape, <abbrev xmlns:xlink="http://www.w3.org/1999/xlink" xlink:title="spermatheca" xlink:type="simple">Sp</abbrev> = spermatheca. Scale bars: 0.1 mm.</p></caption><graphic xmlns:xlink="http://www.w3.org/1999/xlink" xlink:href="zookeys-1269-041_article-163661__-g005.jpg" id="oo_1538382.jpg" position="float" orientation="portrait" xlink:type="simple"><uri content-type="original_file" xlink:type="simple">https://binary.pensoft.net/fig/1538382</uri></graphic></fig></tp:treatment-sec><tp:treatment-sec sec-type="Description"><title>Description.</title><p><bold>Male</bold> (holotype, Figs <xref ref-type="fig" rid="F3">3D–F</xref>, <xref ref-type="fig" rid="F4">4A–E</xref>). Total length 5.50. Carapace 2.80 long, 2.10 wide. Abdomen 3.30 long, 2.10 wide. Clypeus 0.13 high. Eye sizes and interdistances: <abbrev xmlns:xlink="http://www.w3.org/1999/xlink" xlink:title="anterior median eye" xlink:type="simple">AME</abbrev> 0.20, <abbrev xmlns:xlink="http://www.w3.org/1999/xlink" xlink:title="anterior lateral eye" xlink:type="simple">ALE</abbrev> 0.13, <abbrev xmlns:xlink="http://www.w3.org/1999/xlink" xlink:title="posterior median eye" xlink:type="simple">PME</abbrev> 0.15, <abbrev xmlns:xlink="http://www.w3.org/1999/xlink" xlink:title="posterior lateral eye" xlink:type="simple">PLE</abbrev> 0.13, <abbrev xmlns:xlink="http://www.w3.org/1999/xlink" xlink:title="anterior median eye" xlink:type="simple">AME</abbrev>–<abbrev xmlns:xlink="http://www.w3.org/1999/xlink" xlink:title="anterior median eye" xlink:type="simple">AME</abbrev> 0.13, <abbrev xmlns:xlink="http://www.w3.org/1999/xlink" xlink:title="anterior median eye" xlink:type="simple">AME</abbrev>–<abbrev xmlns:xlink="http://www.w3.org/1999/xlink" xlink:title="anterior lateral eye" xlink:type="simple">ALE</abbrev> 0.10, <abbrev xmlns:xlink="http://www.w3.org/1999/xlink" xlink:title="posterior median eye" xlink:type="simple">PME</abbrev>–<abbrev xmlns:xlink="http://www.w3.org/1999/xlink" xlink:title="posterior median eye" xlink:type="simple">PME</abbrev> 0.10, <abbrev xmlns:xlink="http://www.w3.org/1999/xlink" xlink:title="posterior median eye" xlink:type="simple">PME</abbrev>–<abbrev xmlns:xlink="http://www.w3.org/1999/xlink" xlink:title="posterior lateral eye" xlink:type="simple">PLE</abbrev> 0.20, <abbrev xmlns:xlink="http://www.w3.org/1999/xlink" xlink:title="median ocular area" xlink:type="simple">MOA</abbrev> length 0.48, anterior width 0.48, posterior width 0.40. Leg measurements: I 14.80 (3.70, 4.90, 4.40, 1.80), II 10.70 (2.90, 3.60, 2.90, 1.30), III 6.80 (2.10, 2.20, 1.60, 0.90), IV 8.40 (2.50, 2.90, 2.00, 1.00). Carapace greyish brown in cephalic region and greyish yellow in thoracic region (Fig. <xref ref-type="fig" rid="F3">3D, F</xref>). Cervical groove conspicuous (Fig. <xref ref-type="fig" rid="F3">3D</xref>). Chelicerae dark brown, with three teeth on both promargin and retromargin (Fig. <xref ref-type="fig" rid="F3">3E, F</xref>). Endites with tooth anterolaterally, brown at base, with paler tip; labium dark brown at base, with paler tip (Fig. <xref ref-type="fig" rid="F3">3E</xref>). Sternum dark brown (Fig. <xref ref-type="fig" rid="F3">3E</xref>). Legs yellow with grey annuli and spots (Fig. <xref ref-type="fig" rid="F3">3D</xref>). Abdomen ~1.57× longer than wide, dorsal patches extended from anterior to posterior, dark brown with white median longitudinal band (Fig. <xref ref-type="fig" rid="F3">3D, F</xref>). Ventral abdomen yellow to dark brown with paired white bracket-shaped marks laterally (Fig. <xref ref-type="fig" rid="F3">3E</xref>). Spinnerets yellowish (Fig. <xref ref-type="fig" rid="F3">3E, F</xref>).</p><p><bold><italic>Palp</italic></bold> (Fig. <xref ref-type="fig" rid="F4">4A–E</xref>): femur ~4.0× longer than wide (Fig. <xref ref-type="fig" rid="F3">3D–F</xref>); patella equal in length and width (Fig. <xref ref-type="fig" rid="F4">4A</xref>–C, E); tibia ~1.3× longer than wide in ventral view (Fig. <xref ref-type="fig" rid="F4">4A</xref>–C, E); cymbium ~1.26× longer than wide, retrolateral edge swollen (Fig. <xref ref-type="fig" rid="F4">4A–E</xref>); paracymbium heavily sclerotized, divided into two lobes with sharp distal edges (Fig. <xref ref-type="fig" rid="F4">4B, C, E</xref>); bulb ~1.56× longer than wide in ventral view; tegulum with long, horn-shaped projection (<abbrev xmlns:xlink="http://www.w3.org/1999/xlink" xlink:title="tegular projection" xlink:type="simple">TP</abbrev>), about as long as 4/5 of cymbium length (Fig. <xref ref-type="fig" rid="F4">4A–E</xref>); radix (R) long and curved, heavily sclerotized, running parallel to edge of cymbium; median apophysis (<abbrev xmlns:xlink="http://www.w3.org/1999/xlink" xlink:title="median apophysis" xlink:type="simple">MA</abbrev>) situated near base of bulb, short, rod-shaped, heavily sclerotized, with approximately 10 ridges distally (Fig. <xref ref-type="fig" rid="F4">4A, B, E</xref>); embolus long, flattened, with wide, translucent base, curved over tip of bulb and extending basally nearly half of bulb length (Fig. <xref ref-type="fig" rid="F4">4A–E</xref>); conductor (C) translucent, roughly square (Fig. <xref ref-type="fig" rid="F4">4A, B, D, E</xref>); terminal apophysis (<abbrev xmlns:xlink="http://www.w3.org/1999/xlink" xlink:title="terminal apophysis" xlink:type="simple">TA</abbrev>) slightly wider than long in ventral view, arched angularly over tip of tegulum (Fig. <xref ref-type="fig" rid="F4">4A–E</xref>).</p><p><bold>Female</bold> (paratype <abbrev xmlns:xlink="http://www.w3.org/1999/xlink" content-type="institution" xlink:title="Museum of Tongren University, China" xlink:type="simple">TRU</abbrev>-<tp:taxon-name><tp:taxon-name-part taxon-name-part-type="family" reg="Araneidae">Araneidae</tp:taxon-name-part></tp:taxon-name>-412, Figs <xref ref-type="fig" rid="F3">3A–C</xref>, <xref ref-type="fig" rid="F5">5A–D</xref>). Total length 6.80. Carapace 2.80 long, 2.00 wide. Abdomen 4.80 long, 3.30 wide. Clypeus 0.08 high. Eye sizes and interdistances: <abbrev xmlns:xlink="http://www.w3.org/1999/xlink" xlink:title="anterior median eye" xlink:type="simple">AME</abbrev> 0.18, <abbrev xmlns:xlink="http://www.w3.org/1999/xlink" xlink:title="anterior lateral eye" xlink:type="simple">ALE</abbrev> 0.13, <abbrev xmlns:xlink="http://www.w3.org/1999/xlink" xlink:title="posterior median eye" xlink:type="simple">PME</abbrev> 0.17, <abbrev xmlns:xlink="http://www.w3.org/1999/xlink" xlink:title="posterior lateral eye" xlink:type="simple">PLE</abbrev> 0.13, <abbrev xmlns:xlink="http://www.w3.org/1999/xlink" xlink:title="anterior median eye" xlink:type="simple">AME</abbrev>–<abbrev xmlns:xlink="http://www.w3.org/1999/xlink" xlink:title="anterior median eye" xlink:type="simple">AME</abbrev> 0.13, <abbrev xmlns:xlink="http://www.w3.org/1999/xlink" xlink:title="anterior median eye" xlink:type="simple">AME</abbrev>–<abbrev xmlns:xlink="http://www.w3.org/1999/xlink" xlink:title="anterior lateral eye" xlink:type="simple">ALE</abbrev> 0.10, <abbrev xmlns:xlink="http://www.w3.org/1999/xlink" xlink:title="posterior median eye" xlink:type="simple">PME</abbrev>–<abbrev xmlns:xlink="http://www.w3.org/1999/xlink" xlink:title="posterior median eye" xlink:type="simple">PME</abbrev> 0.10, <abbrev xmlns:xlink="http://www.w3.org/1999/xlink" xlink:title="posterior median eye" xlink:type="simple">PME</abbrev>–<abbrev xmlns:xlink="http://www.w3.org/1999/xlink" xlink:title="posterior lateral eye" xlink:type="simple">PLE</abbrev> 0.18, <abbrev xmlns:xlink="http://www.w3.org/1999/xlink" xlink:title="median ocular area" xlink:type="simple">MOA</abbrev> length 0.50, anterior width 0.48, posterior width 0.43. Leg measurements: I 10.40 (2.90, 3.70, 2.60, 1.20), II 8.10 (2.40, 2.80, 1.90, 1.00), III 5.50 (1.80, 1.80, 1.10, 0.80), IV 6.90 (2.10, 2.50, 1.50, 0.80). Habitus similar to that of male (Fig. <xref ref-type="fig" rid="F3">3A–C</xref>).</p><p><bold><italic>Epigyne</italic></bold> (Fig. <xref ref-type="fig" rid="F5">5A–D</xref>): ~1.49× longer than wide in ventral view, slightly convex, widest at middle part, with transverse ridges and grooves; scape about 1/2 epigynal base width, round distally (Fig. <xref ref-type="fig" rid="F5">5A, C</xref>); posterior plate (<abbrev xmlns:xlink="http://www.w3.org/1999/xlink" xlink:title="posterior plate" xlink:type="simple">PP</abbrev>) smooth, ~2.50× wider at anterior than posterior (Fig. <xref ref-type="fig" rid="F5">5B</xref>); copulatory openings slit-like, situated on dorsal surface of scape (Fig. <xref ref-type="fig" rid="F5">5B</xref>); copulatory ducts (<abbrev xmlns:xlink="http://www.w3.org/1999/xlink" xlink:title="copulatory duct" xlink:type="simple">CD</abbrev>) slightly curved, connected to spermathecae at anterodorsal surface (Fig. <xref ref-type="fig" rid="F5">5D</xref>); spermathecae rounded, about 1/3 diameters apart (Fig. <xref ref-type="fig" rid="F5">5D</xref>); fertilization ducts (<abbrev xmlns:xlink="http://www.w3.org/1999/xlink" xlink:title="fertilization duct" xlink:type="simple">FD</abbrev>) longer than diameter of spermatheca.</p></tp:treatment-sec><tp:treatment-sec sec-type="Variation"><title>Variation.</title><p>Total length: ♂♂ 5.30–6.10 (<italic>N</italic> = 34), ♀♀ 6.80–8.00 (<italic>N</italic> = 23).</p></tp:treatment-sec><tp:treatment-sec sec-type="Natural history"><title>Natural history.</title><p>The specimens were mainly found on webs between trunks of large trees during the night; they hide in retreats under bark in the daytime or when disturbed. The webs have about 25 radii (Figs <xref ref-type="fig" rid="F1">1</xref>, <xref ref-type="fig" rid="F2">2</xref>).</p></tp:treatment-sec><tp:treatment-sec sec-type="Distribution"><title>Distribution.</title><p>China (Xizang) (Fig. <xref ref-type="fig" rid="F9">9</xref>).</p></tp:treatment-sec><tp:treatment-sec><!--Section generated to contain objects referenced in tp:taxon-treatment.--><fig id="F7" position="float" orientation="portrait"><object-id xmlns:xlink="http://www.w3.org/1999/xlink" content-type="doi" xlink:type="simple">10.3897/zookeys.1269.163661.figure7</object-id><object-id xmlns:xlink="http://www.w3.org/1999/xlink" content-type="arpha" xlink:type="simple">2FAEA6DE-38E2-5081-B106-5C055A1F8997</object-id><label>Figure 7.</label><caption><p><italic><tp:taxon-name><tp:taxon-name-part taxon-name-part-type="genus" reg="Parazygiella">Parazygiella</tp:taxon-name-part> <tp:taxon-name-part taxon-name-part-type="species" reg="yanghongae">yanghongae</tp:taxon-name-part></tp:taxon-name></italic> Mi &amp; Wang, sp. nov. male holotype. <bold>A</bold>. Left palp, prolateral view; <bold>B</bold>. Ibid., ventral view; <bold>C</bold>. Ibid., retrolateral view; <bold>D</bold>. Ibid., apical view; <bold>E</bold>. Ibid., expanded. Abbreviations: C = conductor, E = embolus, <abbrev xmlns:xlink="http://www.w3.org/1999/xlink" xlink:title="median apophysis" xlink:type="simple">MA</abbrev> = median apophysis, <abbrev xmlns:xlink="http://www.w3.org/1999/xlink" xlink:title="paracymbium" xlink:type="simple">Pc</abbrev> = paracymbium, R = radix, <abbrev xmlns:xlink="http://www.w3.org/1999/xlink" xlink:title="terminal apophysis" xlink:type="simple">TA</abbrev> = terminal apophysis, <abbrev xmlns:xlink="http://www.w3.org/1999/xlink" xlink:title="tegular projection" xlink:type="simple">TP</abbrev> = tegular projection. Scale bars: 0.5 mm.</p></caption><graphic xmlns:xlink="http://www.w3.org/1999/xlink" xlink:href="zookeys-1269-041_article-163661__-g007.jpg" id="oo_1538384.jpg" position="float" orientation="portrait" xlink:type="simple"><uri content-type="original_file" xlink:type="simple">https://binary.pensoft.net/fig/1538384</uri></graphic></fig><fig id="F8" position="float" orientation="portrait"><object-id xmlns:xlink="http://www.w3.org/1999/xlink" content-type="doi" xlink:type="simple">10.3897/zookeys.1269.163661.figure8</object-id><object-id xmlns:xlink="http://www.w3.org/1999/xlink" content-type="arpha" xlink:type="simple">E84E168B-773C-57AD-91C0-DF6C7B4B75CE</object-id><label>Figure 8.</label><caption><p><italic><tp:taxon-name><tp:taxon-name-part taxon-name-part-type="genus" reg="Parazygiella">Parazygiella</tp:taxon-name-part> <tp:taxon-name-part taxon-name-part-type="species" reg="yanghongae">yanghongae</tp:taxon-name-part></tp:taxon-name></italic> Mi &amp; Wang, sp. nov. female paratype <abbrev xmlns:xlink="http://www.w3.org/1999/xlink" content-type="institution" xlink:title="Museum of Tongren University, China" xlink:type="simple">TRU</abbrev>-<tp:taxon-name><tp:taxon-name-part taxon-name-part-type="family" reg="Araneidae">Araneidae</tp:taxon-name-part></tp:taxon-name>-469. <bold>A</bold>. Epigyne, ventral view; <bold>B</bold>. Ibid., dorsal view; <bold>C</bold>. Ibid., lateral view; <bold>D</bold>. Vulva, anterodorsal view. Abbreviations: <abbrev xmlns:xlink="http://www.w3.org/1999/xlink" xlink:title="copulatory duct" xlink:type="simple">CD</abbrev> = copulatory duct, <abbrev xmlns:xlink="http://www.w3.org/1999/xlink" xlink:title="copulatory opening" xlink:type="simple">CO</abbrev> = copulatory opening, <abbrev xmlns:xlink="http://www.w3.org/1999/xlink" xlink:title="fertilization duct" xlink:type="simple">FD</abbrev> = fertilization duct, <abbrev xmlns:xlink="http://www.w3.org/1999/xlink" xlink:title="posterior plate" xlink:type="simple">PP</abbrev> = posterior plate, <abbrev xmlns:xlink="http://www.w3.org/1999/xlink" xlink:title="scape" xlink:type="simple">Sc</abbrev> = scape, <abbrev xmlns:xlink="http://www.w3.org/1999/xlink" xlink:title="spermatheca" xlink:type="simple">Sp</abbrev> = spermatheca. Scale bars: 0.1 mm.</p></caption><graphic xmlns:xlink="http://www.w3.org/1999/xlink" xlink:href="zookeys-1269-041_article-163661__-g008.jpg" id="oo_1538385.jpg" position="float" orientation="portrait" xlink:type="simple"><uri content-type="original_file" xlink:type="simple">https://binary.pensoft.net/fig/1538385</uri></graphic></fig><fig id="F9" position="float" orientation="portrait"><object-id xmlns:xlink="http://www.w3.org/1999/xlink" content-type="doi" xlink:type="simple">10.3897/zookeys.1269.163661.figure9</object-id><object-id xmlns:xlink="http://www.w3.org/1999/xlink" content-type="arpha" xlink:type="simple">5F2CC438-91B5-54AE-B6D6-62F76AD0B66F</object-id><label>Figure 9.</label><caption><p>Distribution in China of the new species of <italic><tp:taxon-name><tp:taxon-name-part taxon-name-part-type="genus" reg="Parazygiella">Parazygiella</tp:taxon-name-part></tp:taxon-name></italic>.</p></caption><graphic xmlns:xlink="http://www.w3.org/1999/xlink" xlink:href="zookeys-1269-041_article-163661__-g009.jpg" id="oo_1538386.jpg" position="float" orientation="portrait" xlink:type="simple"><uri content-type="original_file" xlink:type="simple">https://binary.pensoft.net/fig/1538386</uri></graphic></fig></tp:treatment-sec></tp:taxon-treatment>
