# Supplementary material for: First records of the genus Parazygiella Wunderlich, 2004 (Araneae, Araneidae) from China, with the description of two new species
Source: Zookeys. 2026 Feb 13;1269:41–54. doi: 10.3897/zookeys.1269.163661 (PMC12924052; doi:10.3897/zookeys.1269.163661)
Supplement: XML Treatment for Parazygiella yanghongae [file zookeys.1269.163661-treatment3.xml]

<!DOCTYPE tp:taxon-treatment
  PUBLIC "-//TaxonX//DTD Taxonomic Treatment Publishing DTD v0 20100105//EN" "tax-treatment-NSO.dtd">
<tp:taxon-treatment xmlns:tp="http://www.plazi.org/taxpub"><tp:treatment-meta><kwd-group><label>Taxon classification</label><kwd>
                <named-content content-type="kingdom">Animalia</named-content>
              </kwd><kwd>
                <named-content content-type="order">Araneae</named-content>
              </kwd><kwd>
                <named-content content-type="family">Araneidae</named-content>
              </kwd></kwd-group><mixed-citation publication-type="journal"><person-group><name><surname>Mi</surname><given-names>Xiaoqi</given-names></name><name><surname>Wang</surname><given-names>Cheng</given-names></name><name><surname>Chen</surname><given-names>Haochun</given-names></name></person-group><article-title>First records of the genus <italic><tp:taxon-name><tp:taxon-name-part taxon-name-part-type="genus" reg="Parazygiella">Parazygiella</tp:taxon-name-part></tp:taxon-name></italic> Wunderlich, 2004 (<tp:taxon-name><tp:taxon-name-part taxon-name-part-type="order" reg="Araneae">Araneae</tp:taxon-name-part></tp:taxon-name>, <tp:taxon-name><tp:taxon-name-part taxon-name-part-type="family" reg="Araneidae">Araneidae</tp:taxon-name-part></tp:taxon-name>) from China, with the description of two new species</article-title><source>Zookeys</source><day>13</day><month>02</month><year>2026</year><volume>1269</volume><fpage>41</fpage><lpage>54</lpage><pub-id pub-id-type="doi">10.3897/zookeys.1269.163661</pub-id></mixed-citation></tp:treatment-meta><tp:nomenclature><tp:taxon-name><object-id xmlns:xlink="http://www.w3.org/1999/xlink" content-type="arpha" xlink:type="simple">3579287C-1073-55E7-B599-96B8D0841A69</object-id>
                    		<tp:taxon-name-part taxon-name-part-type="genus" reg="Parazygiella">Parazygiella</tp:taxon-name-part> <tp:taxon-name-part taxon-name-part-type="species" reg="yanghongae">yanghongae</tp:taxon-name-part>
                    	
                    		<object-id xmlns:xlink="http://www.w3.org/1999/xlink" content-type="zoobank" xlink:type="simple">https://zoobank.org/1CFB20FF-1F87-4CF4-98FC-C1AC2714155B</object-id>
                    	</tp:taxon-name><tp:taxon-authority>Mi &amp; Wang</tp:taxon-authority><tp:taxon-status xmlns:xlink="http://www.w3.org/1999/xlink" xlink:type="simple">sp. nov.</tp:taxon-status><xref ref-type="fig" rid="F6">Figs 6</xref><xref ref-type="fig" rid="F7">, 7</xref><xref ref-type="fig" rid="F8">, 8</xref></tp:nomenclature><tp:treatment-sec sec-type="Chinese name"><title>Chinese name.</title><p>杨红副楚蛛.</p></tp:treatment-sec><tp:treatment-sec sec-type="Type material"><title>Type material.</title><p><bold><italic>Holotype</italic></bold>: China • ♂; Xizang Auton. Region, Shigatse City, Yadong Co., Xiasima Township, Chunpi Vill.; <named-content xmlns:xlink="http://www.w3.org/1999/xlink" content-type="dwc:verbatimCoordinates" xlink:type="simple">27°28.30'N, 88°54.53'E</named-content>, ca 2,920 m a.s.l.; 9 Aug. 2019; X.Q. Mi &amp; C. Wang leg.; <abbrev xmlns:xlink="http://www.w3.org/1999/xlink" content-type="institution" xlink:title="Museum of Tongren University, China" xlink:type="simple">TRU</abbrev>-<tp:taxon-name><tp:taxon-name-part taxon-name-part-type="family" reg="Araneidae">Araneidae</tp:taxon-name-part></tp:taxon-name>-468. <bold><italic>Paratypes</italic></bold>: • 3♀♀2♂♂; same data as for holotype; <abbrev xmlns:xlink="http://www.w3.org/1999/xlink" content-type="institution" xlink:title="Museum of Tongren University, China" xlink:type="simple">TRU</abbrev>-<tp:taxon-name><tp:taxon-name-part taxon-name-part-type="family" reg="Araneidae">Araneidae</tp:taxon-name-part></tp:taxon-name>-469–473.</p></tp:treatment-sec><tp:treatment-sec sec-type="Etymology"><title>Etymology.</title><p>The specific name is the full name of Professor Hong Yang, a forestry expert (Tongren University, China).</p></tp:treatment-sec><tp:treatment-sec sec-type="Diagnosis"><title>Diagnosis.</title><p><italic><tp:taxon-name><tp:taxon-name-part taxon-name-part-type="genus" reg="Parazygiella">Parazygiella</tp:taxon-name-part> <tp:taxon-name-part taxon-name-part-type="species" reg="yanghongae">yanghongae</tp:taxon-name-part></tp:taxon-name></italic> Mi &amp; Wang, sp. nov. resembles <italic><tp:taxon-name><tp:taxon-name-part taxon-name-part-type="genus" reg="Parazygiella">P.</tp:taxon-name-part> <tp:taxon-name-part taxon-name-part-type="species" reg="jianxini">jianxini</tp:taxon-name-part></tp:taxon-name></italic> Mi &amp; Wang, sp. nov. in both somatic and morphology of copulatory organs, but it can be distinguished by having the tegular projection (<abbrev xmlns:xlink="http://www.w3.org/1999/xlink" xlink:title="tegular projection" xlink:type="simple">TP</abbrev>) about 1/2 of the cymbial length (Fig. <xref ref-type="fig" rid="F7">7C</xref>) vs 4/5 of cymbial length (Fig. <xref ref-type="fig" rid="F4">4C</xref>); and epigyne widest at basal part (Fig. <xref ref-type="fig" rid="F8">8A</xref>) vs widest at middle part (Fig. <xref ref-type="fig" rid="F5">5A</xref>).</p></tp:treatment-sec><tp:treatment-sec sec-type="Description"><title>Description.</title><p><bold>Male</bold> (holotype, Figs <xref ref-type="fig" rid="F6">6D–F</xref>, <xref ref-type="fig" rid="F7">7A–E</xref>). Total length 6.80. Carapace 3.40 long, 2.60 wide. Abdomen 4.00 long, 2.40 wide. Clypeus 0.10 high. Eye sizes and interdistances: <abbrev xmlns:xlink="http://www.w3.org/1999/xlink" xlink:title="anterior median eye" xlink:type="simple">AME</abbrev> 0.23, <abbrev xmlns:xlink="http://www.w3.org/1999/xlink" xlink:title="anterior lateral eye" xlink:type="simple">ALE</abbrev> 0.15, <abbrev xmlns:xlink="http://www.w3.org/1999/xlink" xlink:title="posterior median eye" xlink:type="simple">PME</abbrev> 0.18, <abbrev xmlns:xlink="http://www.w3.org/1999/xlink" xlink:title="posterior lateral eye" xlink:type="simple">PLE</abbrev> 0.15, <abbrev xmlns:xlink="http://www.w3.org/1999/xlink" xlink:title="anterior median eye" xlink:type="simple">AME</abbrev>–<abbrev xmlns:xlink="http://www.w3.org/1999/xlink" xlink:title="anterior median eye" xlink:type="simple">AME</abbrev> 0.13, <abbrev xmlns:xlink="http://www.w3.org/1999/xlink" xlink:title="anterior median eye" xlink:type="simple">AME</abbrev>–<abbrev xmlns:xlink="http://www.w3.org/1999/xlink" xlink:title="anterior lateral eye" xlink:type="simple">ALE</abbrev> 0.08, <abbrev xmlns:xlink="http://www.w3.org/1999/xlink" xlink:title="posterior median eye" xlink:type="simple">PME</abbrev>–<abbrev xmlns:xlink="http://www.w3.org/1999/xlink" xlink:title="posterior median eye" xlink:type="simple">PME</abbrev> 0.15, <abbrev xmlns:xlink="http://www.w3.org/1999/xlink" xlink:title="posterior median eye" xlink:type="simple">PME</abbrev>–<abbrev xmlns:xlink="http://www.w3.org/1999/xlink" xlink:title="posterior lateral eye" xlink:type="simple">PLE</abbrev> 0.20, <abbrev xmlns:xlink="http://www.w3.org/1999/xlink" xlink:title="median ocular area" xlink:type="simple">MOA</abbrev> length 0.53, anterior width 0.53, posterior width 0.50. Leg measurements: I 16.20 (4.20, 5.70, 4.70, 1.60), II 12.20 (3.30, 4.20, 3.40, 1.30), III 7.60 (2.40, 2.50, 1.70, 1.00), IV 9.40 (2.90, 3.30, 2.20, 1.00). Carapace yellowish brown, with darker cephalic region (Fig. <xref ref-type="fig" rid="F6">6D, F</xref>). Cervical groove conspicuous (Fig. <xref ref-type="fig" rid="F6">6D</xref>). Chelicerae dark brown, with three promarginal and two retromarginal teeth (Fig. <xref ref-type="fig" rid="F6">6E, F</xref>). Endites with tooth anterolaterally, brown at base, with paler tip; labium dark brown at base, with paler tip too (Fig. <xref ref-type="fig" rid="F6">6E, F</xref>). Sternum dark brown (Fig. <xref ref-type="fig" rid="F6">6E</xref>). Legs yellow with brown annuli and spots (Fig. <xref ref-type="fig" rid="F6">6D</xref>). Abdomen ~1.32× longer than wide, dorsal patches extended from anterior to posterior, dark brown with white median longitudinal band (Fig. <xref ref-type="fig" rid="F6">6D, F</xref>). Venter of abdomen yellow to dark brown with paired white bracket-shaped marks laterally (Fig. <xref ref-type="fig" rid="F6">6E</xref>). Spinnerets yellowish (Fig. <xref ref-type="fig" rid="F6">6E, F</xref>).</p><fig id="F6" position="float" orientation="portrait"><object-id xmlns:xlink="http://www.w3.org/1999/xlink" content-type="doi" xlink:type="simple">10.3897/zookeys.1269.163661.figure6</object-id><object-id xmlns:xlink="http://www.w3.org/1999/xlink" content-type="arpha" xlink:type="simple">F466CD9A-C4EF-5E1C-925A-62D5E0DB6763</object-id><label>Figure 6.</label><caption><p><italic><tp:taxon-name><tp:taxon-name-part taxon-name-part-type="genus" reg="Parazygiella">Parazygiella</tp:taxon-name-part> <tp:taxon-name-part taxon-name-part-type="species" reg="yanghongae">yanghongae</tp:taxon-name-part></tp:taxon-name></italic> Mi &amp; Wang, sp. nov. <bold>A–C</bold>. Female paratype <abbrev xmlns:xlink="http://www.w3.org/1999/xlink" content-type="institution" xlink:title="Museum of Tongren University, China" xlink:type="simple">TRU</abbrev>-<tp:taxon-name><tp:taxon-name-part taxon-name-part-type="family" reg="Araneidae">Araneidae</tp:taxon-name-part></tp:taxon-name>-469; <bold>D–F</bold>. Male holotype; <bold>A, D</bold>. Habitus, dorsal view; <bold>B, E</bold>. Ibid., ventral view. <bold>C, F</bold>. Ibid., lateral view. Scale bars: 1 mm.</p></caption><graphic xmlns:xlink="http://www.w3.org/1999/xlink" xlink:href="zookeys-1269-041_article-163661__-g006.jpg" id="oo_1538383.jpg" position="float" orientation="portrait" xlink:type="simple"><uri content-type="original_file" xlink:type="simple">https://binary.pensoft.net/fig/1538383</uri></graphic></fig><p><bold><italic>Palp</italic></bold> (Fig. <xref ref-type="fig" rid="F7">7A–E</xref>): femur ~4.0× longer than wide (Fig. <xref ref-type="fig" rid="F6">6D–F</xref>); patella as long as wide (Fig. <xref ref-type="fig" rid="F7">7A</xref>–C, E); tibia as wide as long in ventral view (Fig. <xref ref-type="fig" rid="F7">7A</xref>–C, E); cymbium ~1.1× longer than wide, retrolateral edge swollen (Fig. <xref ref-type="fig" rid="F7">7A–E</xref>); paracymbium heavily sclerotized, divided into two lobes with sharp distal edges (Fig. <xref ref-type="fig" rid="F7">7B–E</xref>); bulb ~1.3× longer than wide in ventral view; tegulum with long, horn shaped projection (<abbrev xmlns:xlink="http://www.w3.org/1999/xlink" xlink:title="tegular projection" xlink:type="simple">TP</abbrev>), about as long as 1/2 cymbium length (Fig. <xref ref-type="fig" rid="F7">7A–E</xref>); radix (R) long and curved, heavily sclerotized, running parallel to edge of cymbium; median apophysis (<abbrev xmlns:xlink="http://www.w3.org/1999/xlink" xlink:title="median apophysis" xlink:type="simple">MA</abbrev>) situated near base of bulb, short, rod-shaped, heavily sclerotized, with dozen of ridges distally (Fig. <xref ref-type="fig" rid="F7">7A, B, E</xref>); embolus long, flattened, with wide, translucent base, curved over tip of tegulum and extending basally nearly half of bulb length (Fig. <xref ref-type="fig" rid="F7">7A, B, D, E</xref>); conductor (C) translucent, roughly square (Fig. <xref ref-type="fig" rid="F7">7A, B, D, E</xref>); terminal apophysis (<abbrev xmlns:xlink="http://www.w3.org/1999/xlink" xlink:title="terminal apophysis" xlink:type="simple">TA</abbrev>) about 3/5 of bulb width in ventral view, arched angularly over tip of bulb (Fig. <xref ref-type="fig" rid="F7">7A–E</xref>).</p><fig id="F7" position="float" orientation="portrait"><object-id xmlns:xlink="http://www.w3.org/1999/xlink" content-type="doi" xlink:type="simple">10.3897/zookeys.1269.163661.figure7</object-id><object-id xmlns:xlink="http://www.w3.org/1999/xlink" content-type="arpha" xlink:type="simple">2FAEA6DE-38E2-5081-B106-5C055A1F8997</object-id><label>Figure 7.</label><caption><p><italic><tp:taxon-name><tp:taxon-name-part taxon-name-part-type="genus" reg="Parazygiella">Parazygiella</tp:taxon-name-part> <tp:taxon-name-part taxon-name-part-type="species" reg="yanghongae">yanghongae</tp:taxon-name-part></tp:taxon-name></italic> Mi &amp; Wang, sp. nov. male holotype. <bold>A</bold>. Left palp, prolateral view; <bold>B</bold>. Ibid., ventral view; <bold>C</bold>. Ibid., retrolateral view; <bold>D</bold>. Ibid., apical view; <bold>E</bold>. Ibid., expanded. Abbreviations: C = conductor, E = embolus, <abbrev xmlns:xlink="http://www.w3.org/1999/xlink" xlink:title="median apophysis" xlink:type="simple">MA</abbrev> = median apophysis, <abbrev xmlns:xlink="http://www.w3.org/1999/xlink" xlink:title="paracymbium" xlink:type="simple">Pc</abbrev> = paracymbium, R = radix, <abbrev xmlns:xlink="http://www.w3.org/1999/xlink" xlink:title="terminal apophysis" xlink:type="simple">TA</abbrev> = terminal apophysis, <abbrev xmlns:xlink="http://www.w3.org/1999/xlink" xlink:title="tegular projection" xlink:type="simple">TP</abbrev> = tegular projection. Scale bars: 0.5 mm.</p></caption><graphic xmlns:xlink="http://www.w3.org/1999/xlink" xlink:href="zookeys-1269-041_article-163661__-g007.jpg" id="oo_1538384.jpg" position="float" orientation="portrait" xlink:type="simple"><uri content-type="original_file" xlink:type="simple">https://binary.pensoft.net/fig/1538384</uri></graphic></fig><p><bold>Female</bold> (paratype <abbrev xmlns:xlink="http://www.w3.org/1999/xlink" content-type="institution" xlink:title="Museum of Tongren University, China" xlink:type="simple">TRU</abbrev>-<tp:taxon-name><tp:taxon-name-part taxon-name-part-type="family" reg="Araneidae">Araneidae</tp:taxon-name-part></tp:taxon-name>-469, Figs <xref ref-type="fig" rid="F6">6A–C</xref>, <xref ref-type="fig" rid="F8">8A–D</xref>). Total length 6.90. Carapace 3.00 long, 2.30 wide. Abdomen 4.50 long, 3.40 wide. Clypeus 0.10 high. Eye sizes and interdistances: <abbrev xmlns:xlink="http://www.w3.org/1999/xlink" xlink:title="anterior median eye" xlink:type="simple">AME</abbrev> 0.23, <abbrev xmlns:xlink="http://www.w3.org/1999/xlink" xlink:title="anterior lateral eye" xlink:type="simple">ALE</abbrev> 0.15, <abbrev xmlns:xlink="http://www.w3.org/1999/xlink" xlink:title="posterior median eye" xlink:type="simple">PME</abbrev> 0.18, <abbrev xmlns:xlink="http://www.w3.org/1999/xlink" xlink:title="posterior lateral eye" xlink:type="simple">PLE</abbrev> 0.15, <abbrev xmlns:xlink="http://www.w3.org/1999/xlink" xlink:title="anterior median eye" xlink:type="simple">AME</abbrev>–<abbrev xmlns:xlink="http://www.w3.org/1999/xlink" xlink:title="anterior median eye" xlink:type="simple">AME</abbrev> 0.08, <abbrev xmlns:xlink="http://www.w3.org/1999/xlink" xlink:title="anterior median eye" xlink:type="simple">AME</abbrev>–<abbrev xmlns:xlink="http://www.w3.org/1999/xlink" xlink:title="anterior lateral eye" xlink:type="simple">ALE</abbrev> 0.08, <abbrev xmlns:xlink="http://www.w3.org/1999/xlink" xlink:title="posterior median eye" xlink:type="simple">PME</abbrev>–<abbrev xmlns:xlink="http://www.w3.org/1999/xlink" xlink:title="posterior median eye" xlink:type="simple">PME</abbrev> 0.13, <abbrev xmlns:xlink="http://www.w3.org/1999/xlink" xlink:title="posterior median eye" xlink:type="simple">PME</abbrev>–<abbrev xmlns:xlink="http://www.w3.org/1999/xlink" xlink:title="posterior lateral eye" xlink:type="simple">PLE</abbrev> 0.18, <abbrev xmlns:xlink="http://www.w3.org/1999/xlink" xlink:title="median ocular area" xlink:type="simple">MOA</abbrev> length 0.50, anterior width 0.48, posterior width 0.48. Leg measurements: I 10.80 (3.00, 3.90, 2.70, 1.20), II 8.70 (2.50, 3.00, 2.20, 1.00), III 5.80 (1.90, 1.90, 1.20, 0.80), IV 7.70 (2.50, 2.70, 1.70, 0.80). Habitus similar to that of male (Fig. <xref ref-type="fig" rid="F6">6A–C</xref>).</p><fig id="F8" position="float" orientation="portrait"><object-id xmlns:xlink="http://www.w3.org/1999/xlink" content-type="doi" xlink:type="simple">10.3897/zookeys.1269.163661.figure8</object-id><object-id xmlns:xlink="http://www.w3.org/1999/xlink" content-type="arpha" xlink:type="simple">E84E168B-773C-57AD-91C0-DF6C7B4B75CE</object-id><label>Figure 8.</label><caption><p><italic><tp:taxon-name><tp:taxon-name-part taxon-name-part-type="genus" reg="Parazygiella">Parazygiella</tp:taxon-name-part> <tp:taxon-name-part taxon-name-part-type="species" reg="yanghongae">yanghongae</tp:taxon-name-part></tp:taxon-name></italic> Mi &amp; Wang, sp. nov. female paratype <abbrev xmlns:xlink="http://www.w3.org/1999/xlink" content-type="institution" xlink:title="Museum of Tongren University, China" xlink:type="simple">TRU</abbrev>-<tp:taxon-name><tp:taxon-name-part taxon-name-part-type="family" reg="Araneidae">Araneidae</tp:taxon-name-part></tp:taxon-name>-469. <bold>A</bold>. Epigyne, ventral view; <bold>B</bold>. Ibid., dorsal view; <bold>C</bold>. Ibid., lateral view; <bold>D</bold>. Vulva, anterodorsal view. Abbreviations: <abbrev xmlns:xlink="http://www.w3.org/1999/xlink" xlink:title="copulatory duct" xlink:type="simple">CD</abbrev> = copulatory duct, <abbrev xmlns:xlink="http://www.w3.org/1999/xlink" xlink:title="copulatory opening" xlink:type="simple">CO</abbrev> = copulatory opening, <abbrev xmlns:xlink="http://www.w3.org/1999/xlink" xlink:title="fertilization duct" xlink:type="simple">FD</abbrev> = fertilization duct, <abbrev xmlns:xlink="http://www.w3.org/1999/xlink" xlink:title="posterior plate" xlink:type="simple">PP</abbrev> = posterior plate, <abbrev xmlns:xlink="http://www.w3.org/1999/xlink" xlink:title="scape" xlink:type="simple">Sc</abbrev> = scape, <abbrev xmlns:xlink="http://www.w3.org/1999/xlink" xlink:title="spermatheca" xlink:type="simple">Sp</abbrev> = spermatheca. Scale bars: 0.1 mm.</p></caption><graphic xmlns:xlink="http://www.w3.org/1999/xlink" xlink:href="zookeys-1269-041_article-163661__-g008.jpg" id="oo_1538385.jpg" position="float" orientation="portrait" xlink:type="simple"><uri content-type="original_file" xlink:type="simple">https://binary.pensoft.net/fig/1538385</uri></graphic></fig><p><bold><italic>Epigyne</italic></bold> (Fig. <xref ref-type="fig" rid="F8">8A–D</xref>): ~1.15× longer than wide in ventral view, slightly convex, widest at basal part, with few transverse ridges and grooves, scape about 7/10 epigynal base width, round distally (Fig. <xref ref-type="fig" rid="F8">8A, C</xref>); posterior plate smooth, ~1.36× wider at anterior than posterior (Fig. <xref ref-type="fig" rid="F8">8B</xref>); copulatory openings slit-like, situated on dorsal surface of scape (Fig. <xref ref-type="fig" rid="F8">8D</xref>); copulatory ducts slightly curved, connected to spermathecae at anterodorsal surface (Fig. <xref ref-type="fig" rid="F8">8D</xref>); spermathecae rounded, about 1 radius apart (Fig. <xref ref-type="fig" rid="F8">8D</xref>); fertilization ducts (<abbrev xmlns:xlink="http://www.w3.org/1999/xlink" xlink:title="fertilization duct" xlink:type="simple">FD</abbrev>) about equal length to diameter of spermatheca.</p></tp:treatment-sec><tp:treatment-sec sec-type="Variation"><title>Variation.</title><p>Total length: ♂♂ 6.50–6.80 (<italic>N</italic> = 3), ♀♀ 6.20–6.90 (<italic>N</italic> = 3).</p></tp:treatment-sec><tp:treatment-sec sec-type="Natural history"><title>Natural history.</title><p>The spiders weave webs on tall roadside trees during the night.</p></tp:treatment-sec><tp:treatment-sec sec-type="Distribution"><title>Distribution.</title><p>China (Xizang) (Fig. <xref ref-type="fig" rid="F9">9</xref>).</p><fig id="F9" position="float" orientation="portrait"><object-id xmlns:xlink="http://www.w3.org/1999/xlink" content-type="doi" xlink:type="simple">10.3897/zookeys.1269.163661.figure9</object-id><object-id xmlns:xlink="http://www.w3.org/1999/xlink" content-type="arpha" xlink:type="simple">5F2CC438-91B5-54AE-B6D6-62F76AD0B66F</object-id><label>Figure 9.</label><caption><p>Distribution in China of the new species of <italic><tp:taxon-name><tp:taxon-name-part taxon-name-part-type="genus" reg="Parazygiella">Parazygiella</tp:taxon-name-part></tp:taxon-name></italic>.</p></caption><graphic xmlns:xlink="http://www.w3.org/1999/xlink" xlink:href="zookeys-1269-041_article-163661__-g009.jpg" id="oo_1538386.jpg" position="float" orientation="portrait" xlink:type="simple"><uri content-type="original_file" xlink:type="simple">https://binary.pensoft.net/fig/1538386</uri></graphic></fig></tp:treatment-sec><tp:treatment-sec sec-type="Note"><title>Note.</title><p>Based on the close similarities in both somatic and morphology of copulatory organs of <italic><tp:taxon-name><tp:taxon-name-part taxon-name-part-type="genus" reg="Zygiella">Zygiella</tp:taxon-name-part> <tp:taxon-name-part taxon-name-part-type="species" reg="hiramatsui">hiramatsui</tp:taxon-name-part></tp:taxon-name></italic> Tanikawa, 2017 and <italic><tp:taxon-name><tp:taxon-name-part taxon-name-part-type="genus" reg="Zygiella">Z.</tp:taxon-name-part> <tp:taxon-name-part taxon-name-part-type="species" reg="nearctica">nearctica</tp:taxon-name-part></tp:taxon-name></italic> Gertsch, 1964 to the type species of <italic><tp:taxon-name><tp:taxon-name-part taxon-name-part-type="genus" reg="Parazygiella">Parazygiella</tp:taxon-name-part></tp:taxon-name></italic>, <italic><tp:taxon-name><tp:taxon-name-part taxon-name-part-type="genus" reg="Parazygiella">P.</tp:taxon-name-part> <tp:taxon-name-part taxon-name-part-type="species" reg="montana">montana</tp:taxon-name-part></tp:taxon-name></italic>, such as longitudinal dorsal patches on elliptical abdomen, paracymbium divided into two lobes distally, presence of terminal apophysis (<xref ref-type="bibr" rid="B9">Tanikawa 2017</xref>), together with the molecular phylogenetic evidence (<xref ref-type="bibr" rid="B4">Kallal and Hormiga 2018</xref>; <xref ref-type="bibr" rid="B5">Kallal et al. 2020</xref>), we propose the following new combinations: <italic><tp:taxon-name><tp:taxon-name-part taxon-name-part-type="genus" reg="Parazygiella">P.</tp:taxon-name-part> <tp:taxon-name-part taxon-name-part-type="species" reg="hiramatsui">hiramatsui</tp:taxon-name-part></tp:taxon-name></italic> (Tanikawa, 2017), comb. nov. and <italic><tp:taxon-name><tp:taxon-name-part taxon-name-part-type="genus" reg="Parazygiella">P.</tp:taxon-name-part> <tp:taxon-name-part taxon-name-part-type="species" reg="nearctica">nearctica</tp:taxon-name-part></tp:taxon-name></italic> (Gertsch, 1964), comb. nov.</p></tp:treatment-sec><tp:treatment-sec><!--Section generated to contain objects referenced in tp:taxon-treatment.--><fig id="F4" position="float" orientation="portrait"><object-id xmlns:xlink="http://www.w3.org/1999/xlink" content-type="doi" xlink:type="simple">10.3897/zookeys.1269.163661.figure4</object-id><object-id xmlns:xlink="http://www.w3.org/1999/xlink" content-type="arpha" xlink:type="simple">228E6028-5A2C-5A17-8527-6EF2AE2DA187</object-id><label>Figure 4.</label><caption><p><italic><tp:taxon-name><tp:taxon-name-part taxon-name-part-type="genus" reg="Parazygiella">Parazygiella</tp:taxon-name-part> <tp:taxon-name-part taxon-name-part-type="species" reg="jianxini">jianxini</tp:taxon-name-part></tp:taxon-name></italic> Mi &amp; Wang, sp. nov. male holotype. <bold>A</bold>. Left palp, prolateral view; <bold>B</bold>. Ibid., ventral view; <bold>C</bold>. Ibid., retrolateral view; <bold>D</bold>. Ibid., apical view; <bold>E</bold>. Ibid., expanded. Abbreviations: C = conductor, E = embolus, <abbrev xmlns:xlink="http://www.w3.org/1999/xlink" xlink:title="median apophysis" xlink:type="simple">MA</abbrev> = median apophysis, <abbrev xmlns:xlink="http://www.w3.org/1999/xlink" xlink:title="paracymbium" xlink:type="simple">Pc</abbrev> = paracymbium, R = radix, <abbrev xmlns:xlink="http://www.w3.org/1999/xlink" xlink:title="terminal apophysis" xlink:type="simple">TA</abbrev> = terminal apophysis, <abbrev xmlns:xlink="http://www.w3.org/1999/xlink" xlink:title="tegular projection" xlink:type="simple">TP</abbrev> = tegular projection. Scale bars: 0.5 mm.</p></caption><graphic xmlns:xlink="http://www.w3.org/1999/xlink" xlink:href="zookeys-1269-041_article-163661__-g004.jpg" id="oo_1538381.jpg" position="float" orientation="portrait" xlink:type="simple"><uri content-type="original_file" xlink:type="simple">https://binary.pensoft.net/fig/1538381</uri></graphic></fig><fig id="F5" position="float" orientation="portrait"><object-id xmlns:xlink="http://www.w3.org/1999/xlink" content-type="doi" xlink:type="simple">10.3897/zookeys.1269.163661.figure5</object-id><object-id xmlns:xlink="http://www.w3.org/1999/xlink" content-type="arpha" xlink:type="simple">7A8AB53D-9FD5-547F-8934-0DC22E8F9795</object-id><label>Figure 5.</label><caption><p><italic><tp:taxon-name><tp:taxon-name-part taxon-name-part-type="genus" reg="Parazygiella">Parazygiella</tp:taxon-name-part> <tp:taxon-name-part taxon-name-part-type="species" reg="jianxini">jianxini</tp:taxon-name-part></tp:taxon-name></italic> Mi &amp; Wang, sp. nov. female paratype <abbrev xmlns:xlink="http://www.w3.org/1999/xlink" content-type="institution" xlink:title="Museum of Tongren University, China" xlink:type="simple">TRU</abbrev>-<tp:taxon-name><tp:taxon-name-part taxon-name-part-type="family" reg="Araneidae">Araneidae</tp:taxon-name-part></tp:taxon-name>-412. <bold>A</bold>. Epigyne, ventral view; <bold>B</bold>. Ibid., dorsal view; <bold>C</bold>. Ibid., lateral view; <bold>D</bold>. Vulva, anterodorsal view. Abbreviations: <abbrev xmlns:xlink="http://www.w3.org/1999/xlink" xlink:title="copulatory duct" xlink:type="simple">CD</abbrev> = copulatory duct, <abbrev xmlns:xlink="http://www.w3.org/1999/xlink" xlink:title="copulatory opening" xlink:type="simple">CO</abbrev> = copulatory opening, <abbrev xmlns:xlink="http://www.w3.org/1999/xlink" xlink:title="fertilization duct" xlink:type="simple">FD</abbrev> = fertilization duct, <abbrev xmlns:xlink="http://www.w3.org/1999/xlink" xlink:title="posterior plate" xlink:type="simple">PP</abbrev> = posterior plate, <abbrev xmlns:xlink="http://www.w3.org/1999/xlink" xlink:title="scape" xlink:type="simple">Sc</abbrev> = scape, <abbrev xmlns:xlink="http://www.w3.org/1999/xlink" xlink:title="spermatheca" xlink:type="simple">Sp</abbrev> = spermatheca. Scale bars: 0.1 mm.</p></caption><graphic xmlns:xlink="http://www.w3.org/1999/xlink" xlink:href="zookeys-1269-041_article-163661__-g005.jpg" id="oo_1538382.jpg" position="float" orientation="portrait" xlink:type="simple"><uri content-type="original_file" xlink:type="simple">https://binary.pensoft.net/fig/1538382</uri></graphic></fig></tp:treatment-sec><ref-list><ref id="B9"><mixed-citation xmlns:xlink="http://www.w3.org/1999/xlink" xlink:type="simple">Tanikawa A (2017) A new species of <italic><tp:taxon-name><tp:taxon-name-part taxon-name-part-type="genus">Zygiella</tp:taxon-name-part></tp:taxon-name></italic> from Amami-ôshima Island, Japan (<tp:taxon-name><tp:taxon-name-part taxon-name-part-type="order">Araneae</tp:taxon-name-part></tp:taxon-name>: <tp:taxon-name><tp:taxon-name-part taxon-name-part-type="family">Araneidae</tp:taxon-name-part></tp:taxon-name>). Acta Arachnologica 66(1): 1–4. <ext-link xlink:href="10.2476/asjaa.66.1" ext-link-type="doi" xlink:type="simple">https://doi.org/10.2476/asjaa.66.1</ext-link></mixed-citation></ref><ref id="B4"><mixed-citation xmlns:xlink="http://www.w3.org/1999/xlink" xlink:type="simple">Kallal RJ, Hormiga G (2018) Systematics, phylogeny and biogeography of the Australasian leaf-curling orb-weaving spiders (<tp:taxon-name><tp:taxon-name-part taxon-name-part-type="order">Araneae</tp:taxon-name-part></tp:taxon-name>: <tp:taxon-name><tp:taxon-name-part taxon-name-part-type="family">Araneidae</tp:taxon-name-part></tp:taxon-name>: <tp:taxon-name><tp:taxon-name-part taxon-name-part-type="subfamily">Zygiellinae</tp:taxon-name-part></tp:taxon-name>), with a comparative analysis of retreat evolution. Zoological Journal of the Linnean Society 184(4): 1055–1141. <ext-link xlink:href="10.1093/zoolinnean/zly014" ext-link-type="doi" xlink:type="simple">https://doi.org/10.1093/zoolinnean/zly014</ext-link></mixed-citation></ref><ref id="B5"><mixed-citation xmlns:xlink="http://www.w3.org/1999/xlink" xlink:type="simple">Kallal RJ, Dimitrov D, Arnedo MA, Giribet G, Hormiga G (2020) Monophyly, taxon sampling, and the nature of ranks in the classification of orb-weaving spiders (<tp:taxon-name><tp:taxon-name-part taxon-name-part-type="order">Araneae</tp:taxon-name-part></tp:taxon-name>: <tp:taxon-name><tp:taxon-name-part taxon-name-part-type="superfamily">Araneoidea</tp:taxon-name-part></tp:taxon-name>). Systematic Biology 69(2): 401–411. <ext-link xlink:href="10.1093/sysbio/syz043" ext-link-type="doi" xlink:type="simple">https://doi.org/10.1093/sysbio/syz043</ext-link></mixed-citation></ref></ref-list></tp:taxon-treatment>
