# Supplementary material for: First records of the genus Parazygiella Wunderlich, 2004 (Araneae, Araneidae) from China, with the description of two new species
Source: Zookeys. 2026 Feb 13;1269:41–54. doi: 10.3897/zookeys.1269.163661 (PMC12924052; doi:10.3897/zookeys.1269.163661)
Supplement: XML Treatment for Parazygiella nearctica [file zookeys.1269.163661-treatment5.xml]

<!DOCTYPE tp:taxon-treatment
  PUBLIC "-//TaxonX//DTD Taxonomic Treatment Publishing DTD v0 20100105//EN" "tax-treatment-NSO.dtd">
<tp:taxon-treatment xmlns:tp="http://www.plazi.org/taxpub"><tp:treatment-meta><kwd-group><label>Taxon classification</label><kwd>
                <named-content content-type="kingdom">Animalia</named-content>
              </kwd><kwd>
                <named-content content-type="order">Araneae</named-content>
              </kwd><kwd>
                <named-content content-type="family">Araneidae</named-content>
              </kwd></kwd-group><mixed-citation publication-type="journal"><person-group><name><surname>Mi</surname><given-names>Xiaoqi</given-names></name><name><surname>Wang</surname><given-names>Cheng</given-names></name><name><surname>Chen</surname><given-names>Haochun</given-names></name></person-group><article-title>First records of the genus <italic><tp:taxon-name><tp:taxon-name-part taxon-name-part-type="genus" reg="Parazygiella">Parazygiella</tp:taxon-name-part></tp:taxon-name></italic> Wunderlich, 2004 (<tp:taxon-name><tp:taxon-name-part taxon-name-part-type="order" reg="Araneae">Araneae</tp:taxon-name-part></tp:taxon-name>, <tp:taxon-name><tp:taxon-name-part taxon-name-part-type="family" reg="Araneidae">Araneidae</tp:taxon-name-part></tp:taxon-name>) from China, with the description of two new species</article-title><source>Zookeys</source><day>13</day><month>02</month><year>2026</year><volume>1269</volume><fpage>41</fpage><lpage>54</lpage><pub-id pub-id-type="doi">10.3897/zookeys.1269.163661</pub-id></mixed-citation></tp:treatment-meta><tp:nomenclature><tp:taxon-name><object-id xmlns:xlink="http://www.w3.org/1999/xlink" content-type="arpha" xlink:type="simple">049C9D5D-B115-546D-86B6-FDF7BB9CC4DE</object-id>
                    		<tp:taxon-name-part taxon-name-part-type="genus" reg="Parazygiella">Parazygiella</tp:taxon-name-part> <tp:taxon-name-part taxon-name-part-type="species" reg="nearctica">nearctica</tp:taxon-name-part>
                    	</tp:taxon-name><tp:taxon-authority>(Gertsch, 1964)</tp:taxon-authority><tp:taxon-status xmlns:xlink="http://www.w3.org/1999/xlink" xlink:type="simple">comb. nov.</tp:taxon-status><tp:nomenclature-citation-list><tp:nomenclature-citation><tp:taxon-name><tp:taxon-name-part taxon-name-part-type="genus" reg="Zygiella">Zygiella</tp:taxon-name-part> <tp:taxon-name-part taxon-name-part-type="species" reg="nearctica">nearctica</tp:taxon-name-part></tp:taxon-name><comment> Gertsch, 1964 (Basionim).</comment></tp:nomenclature-citation></tp:nomenclature-citation-list></tp:nomenclature></tp:taxon-treatment>
